# Supplementary material for: Tic62: a protein family from metabolism to protein translocation
Source: BMC Evol Biol. 2007 Mar 20;7:43. doi: 10.1186/1471-2148-7-43 (PMC1847441; doi:10.1186/1471-2148-7-43)
Supplement: Additional File 1 — PDB coordinates for the atTic62 model. Model of atTic62 built by homology modelling using 1XQ6 structure as a template. [file 1471-2148-7-43-S1.pdb]

HEADER    SWISS-MODEL (Automated Protein Modelling Server)
TITLE     MODEL OF atTic62
ACCODE    C00000
EXPDTA    THEORETICAL MODEL (SWISS-MODEL SERVER)                                    
AUTHOR    ProMod (SEE REFERENCE IN JRNL Records)                               
REVDAT   1   27-JUL-2006
JRNL     1  AUTH   M.C.PEITSCH
JRNL     1  TITL   PROTEIN MODELING BY EMAIL
JRNL     1  REF    BIO/TECHNOLOGY                V.  13   658 1995
JRNL     1  REFN   ISSN 0733-222X
JRNL     2  AUTH   M.C.PEITSCH
JRNL     2  TITL   PROMOD AND SWISS-MODEL: INTERNET-BASED TOOLS FOR
JRNL     2  TITL 2 AUTOMATED COMPARATIVE PROTEIN MODELLING.
JRNL     2  REF    BIOCHEM. SOC. TRANS.          V.  24   274 1996
JRNL     3  AUTH   M.C.PEITSCH,N.GUEX
JRNL     3  TITL   LARGE-SCALE COMPARATIVE PROTEIN MODELLING.
JRNL     3  REF    PROTEOME RESEARCH: NEW FRONTIERS IN FUNCTIONAL 
JRNL     3  REF  2 GENOMICS.                              177 1997
JRNL     4  AUTH   M.C.PEITSCH,N.GUEX
JRNL     4  TITL   SWISS-MODEL AND THE SWISS-PDBVIEWER: AN
JRNL     4  TITL 2 ENVIRONMENT FOR COMPARATIVE PROTEIN MODELLING
JRNL     4  REF    ELECTROPHORESIS               V.  18  2714 1997
JRNL     5  AUTH   T.SCHWEDE,J.KOPP,N.GUEX,M.C.PEITSCH
JRNL     5  TITL   SWISS-MODEL: AN AUTOMATED PROTEIN HOMOLOGY-MODELING
JRNL     5  TITL 2 SERVER.
JRNL     5  REF    NUCLEIC ACIDS RESEARCH        V.  31  3381 2003
REMARK   1
REMARK   2
REMARK   2 RESOLUTION.  NOT APPLICABLE.  SEE REMARK 4.
REMARK   3
REMARK   3 REFINEMENT.  NONE.
REMARK   3
REMARK   3 MODELLING METHOD.
REMARK   3   PROGRAM     : ProModII
REMARK   3   AUTHORS     : N.GUEX,M.C.PEITSCH
REMARK   3
REMARK   3 ENERGY MINIMSATION.
REMARK   3   PROGRAM            : GROMOS96
REMARK   3   AUTHORS            : VAN GUNSTEREN
REMARK   3   PARAMETER          : IFP43B1
REMARK   3   TOPOLOGY FILE      : MTB43B1
REMARK   3   METHOD      1      : STEEPEST DESCENT
REMARK   3       CYCLES      1  : 200
REMARK   3       CONSTRAINTS 1  : 25 / C-FACTORS
REMARK   3   METHOD      2      : CONJUGATE GRADIENT
REMARK   3       CYCLES      2  : 300
REMARK   3       CONSTRAINTS 2  : 2500 / C-FACTORS
REMARK   3
REMARK   4                                                                     
REMARK   4 THE COORDINATES IN THIS ENTRY REPRESENT A MODEL STRUCTURE.          
REMARK   4 PROTEIN DATA BANK CONVENTIONS REQUIRE THAT *CRYST1* AND            
REMARK   4 *SCALE* RECORDS BE INCLUDED, BUT THE VALUES ON THESE    
REMARK   4 RECORDS ARE MEANINGLESS.
REMARK   5                                                                   
REMARK   5 THIS MODEL IS BASED UPON THE COORDINATES OF:
REMARK   5
SEQALI    
SEQALI                                                           
SEQALI                                                           
SEQALI                                                                          
SEQALI                                                           
SEQALI                                                           
SEQALI    
SEQALI    
SEQALI    ara       78                                   S KEEDLVFVAG ATGKVGSRTV
SEQALI    1XQ6_2    1                                    S ANLPTVLVTG ASGRTGQIVY
SEQALI                                                   *  .   *.*.* *.*. *    
SEQALI    ara                                                 sssssss    hhhhhhh
SEQALI    1XQ6_2                                              sssssss    hhhhhhh
SEQALI    
SEQALI    
SEQALI    ara       99    RELLKLG--F RVRAGVRSAQ RAGSLVQSVK EMKLQNTDEG TQPVEKLEIV
SEQALI    1XQ6_2    22    KKLKEGSDKF VAKGLVRSAQ GKEKIGG--- ---------- -----EADVF
SEQALI                    . *   .  *   .. *****     .                        .. 
SEQALI    ara             hhhhh      ssssss  hh hhhh         hh       hhhh   sss
SEQALI    1XQ6_2          hhhhh      ssssss  hh hhhhh                        sss
SEQALI    
SEQALI    
SEQALI    ara       147   ECDLE-KKDS IQPALGNASV IICCIGASEK EI-------- -------SDI
SEQALI    1XQ6_2    54    IGDITD-ADS INPAFQGIDA LVILTSAVPK MKPGFDPTKG GRPEFIFEDG
SEQALI                      *.    ** * **.      ..   .*  *                    * 
SEQALI    ara             ss         hhhh     s ssss                            
SEQALI    1XQ6_2          ss      h    hh     s ssss     s ss            sss    
SEQALI    
SEQALI    
SEQALI    ara       181   TGPYRIDYLA TKNLVDAATS AKVNNFILVT SLGTNKFGFP AAILNLFWGV
SEQALI    1XQ6_2    103   QYPEQVDWIG QKNQIDAAKV AGVKHIVVVG SMGGT---NP DHPLNKLGNG
SEQALI                      * ..* ..  ** .***   * *.....*  *.*      *    ** .   
SEQALI    ara               hhhhhhhh hhhhhhhhhh h   ssssss sssss sss     hh     
SEQALI    1XQ6_2            hhhhhhhh hhhhhhhhhh h   ssssss ss            hh     
SEQALI    
SEQALI    
SEQALI    ara       231   LCWKRK--AE EALIESGLNY AIVRPGGMER PTDAYKETHN LTLALDDTL-
SEQALI    1XQ6_2    150   NILVWKRKAE QYLADSGTPY TIIRAGGLLD K---EGGVRE LLVGKDDELL
SEQALI                        .*  ** . * .**  * .*.*.**.           .. * .. ** * 
SEQALI    ara              hhhh      hhhhh   ss sssssssss           s ssss      
SEQALI    1XQ6_2           hhhhhhhhh hhhhh   ss sssssssss           s ssss    hh
SEQALI    
SEQALI    
SEQALI    ara       278   --FGGQVSNL QVAELLACMA KNPQLSFSKI VEVVA--ETT APLTPIEKLL
SEQALI    1XQ6_2    197   QTDTKTVPRA DVAEVCIQAL LFEE-AKNKA FDLGSKPEGT STPTKDFKAL
SEQALI                          *.   .***.         . . .*   .. .  * * .  *   * *
SEQALI    ara                 sssssh hhhhhhhhhh         ss sssss  s         hhhh
SEQALI    1XQ6_2              sssssh hhhhhhhhhh         ss ssssss           hhhh
SEQALI    
SEQALI    
SEQALI    ara       324   EKIPSKRP                                              
SEQALI    1XQ6_2    246   FSQVTSRF-                                             
SEQALI                        . *                                               
SEQALI    ara             hh                                                    
SEQALI    1XQ6_2          hh                                                    
SEQALI    
SEQALI    
SEQRES   1    254  SER LYS GLU GLU ASP LEU VAL PHE VAL ALA GLY ALA THR 
SEQRES   2    254  GLY LYS VAL GLY SER ARG THR VAL ARG GLU LEU LEU LYS 
SEQRES   3    254  LEU GLY PHE ARG VAL ARG ALA GLY VAL ARG SER ALA GLN 
SEQRES   4    254  ARG ALA GLY SER LEU VAL GLN SER VAL LYS GLU MET LYS 
SEQRES   5    254  LEU GLN ASN THR ASP GLU GLY THR GLN PRO VAL GLU LYS 
SEQRES   6    254  LEU GLU ILE VAL GLU CYS ASP LEU GLU LYS LYS ASP SER 
SEQRES   7    254  ILE GLN PRO ALA LEU GLY ASN ALA SER VAL ILE ILE CYS 
SEQRES   8    254  CYS ILE GLY ALA SER GLU LYS GLU ILE SER ASP ILE THR 
SEQRES   9    254  GLY PRO TYR ARG ILE ASP TYR LEU ALA THR LYS ASN LEU 
SEQRES  10    254  VAL ASP ALA ALA THR SER ALA LYS VAL ASN ASN PHE ILE 
SEQRES  11    254  LEU VAL THR SER LEU GLY THR ASN LYS PHE GLY PHE PRO 
SEQRES  12    254  ALA ALA ILE LEU ASN LEU PHE TRP GLY VAL LEU CYS TRP 
SEQRES  13    254  LYS ARG LYS ALA GLU GLU ALA LEU ILE GLU SER GLY LEU 
SEQRES  14    254  ASN TYR ALA ILE VAL ARG PRO GLY GLY MET GLU ARG PRO 
SEQRES  15    254  THR ASP ALA TYR LYS GLU THR HIS ASN LEU THR LEU ALA 
SEQRES  16    254  LEU ASP ASP THR LEU PHE GLY GLY GLN VAL SER ASN LEU 
SEQRES  17    254  GLN VAL ALA GLU LEU LEU ALA CYS MET ALA LYS ASN PRO 
SEQRES  18    254  GLN LEU SER PHE SER LYS ILE VAL GLU VAL VAL ALA GLU 
SEQRES  19    254  THR THR ALA PRO LEU THR PRO ILE GLU LYS LEU LEU GLU 
SEQRES  20    254  LYS ILE PRO SER LYS ARG PRO       
CRYST1    1.000    1.000    1.000  90.00  90.00  90.00 P 1           1
ORIGX1      1.000000  0.000000  0.000000        0.00000
ORIGX2      0.000000  1.000000  0.000000        0.00000
ORIGX3      0.000000  0.000000  1.000000        0.00000
SCALE1      1.000000  0.000000  0.000000        0.00000
SCALE2      0.000000  1.000000  0.000000        0.00000
SCALE3      0.000000  0.000000  1.000000        0.00000
ATOM      1  N   SER    78     -11.539  11.577  53.406  1.00 50.00
ATOM      2  CA  SER    78     -11.178  10.715  52.256  1.00 50.00
ATOM      3  C   SER    78     -12.251   9.656  51.928  1.00 50.00
ATOM      4  O   SER    78     -11.989   8.464  51.770  1.00 50.00
ATOM      5  CB  SER    78      -9.804  10.055  52.456  1.00 50.00
ATOM      6  OG  SER    78      -9.822   9.246  53.638  1.00 50.00
ATOM      7  N   LYS    79     -13.506  10.100  51.944  1.00 50.00
ATOM      8  CA  LYS    79     -14.564   9.390  51.193  1.00 50.00
ATOM      9  C   LYS    79     -14.494   9.799  49.704  1.00 50.00
ATOM     10  O   LYS    79     -15.350   9.474  48.885  1.00 50.00
ATOM     11  CB  LYS    79     -15.943   9.683  51.794  1.00 50.00
ATOM     12  CG  LYS    79     -16.347  11.154  51.663  1.00 50.00
ATOM     13  CD  LYS    79     -17.738  11.387  52.247  1.00 50.00
ATOM     14  CE  LYS    79     -18.141  12.859  52.142  1.00 50.00
ATOM     15  NZ  LYS    79     -18.268  13.296  50.743  1.00 50.00
ATOM     16  N   GLU    80     -13.499  10.638  49.433  1.00 50.00
ATOM     17  CA  GLU    80     -13.155  11.177  48.116  1.00 50.00
ATOM     18  C   GLU    80     -12.641  10.036  47.240  1.00 50.00
ATOM     19  O   GLU    80     -11.978   9.117  47.718  1.00 50.00
ATOM     20  CB  GLU    80     -12.047  12.220  48.303  1.00 50.00
ATOM     21  CG  GLU    80     -12.507  13.438  49.118  1.00 50.00
ATOM     22  CD  GLU    80     -13.571  14.299  48.419  1.00 50.00
ATOM     23  OE1 GLU    80     -13.919  13.998  47.254  1.00 50.00
ATOM     24  OE2 GLU    80     -14.031  15.250  49.085  1.00 50.00
ATOM     25  N   GLU    81     -12.965  10.141  45.959  1.00 50.00
ATOM     26  CA  GLU    81     -12.434   9.211  44.949  1.00 50.00
ATOM     27  C   GLU    81     -10.911   9.371  44.881  1.00 50.00
ATOM     28  O   GLU    81     -10.387  10.467  45.066  1.00 50.00
ATOM     29  CB  GLU    81     -13.056   9.537  43.588  1.00 50.00
ATOM     30  CG  GLU    81     -14.565   9.249  43.560  1.00 50.00
ATOM     31  CD  GLU    81     -14.927   7.762  43.696  1.00 50.00
ATOM     32  OE1 GLU    81     -14.002   6.917  43.735  1.00 50.00
ATOM     33  OE2 GLU    81     -16.146   7.495  43.765  1.00 50.00
ATOM     34  N   ASP    82     -10.219   8.255  44.692  1.00 50.00
ATOM     35  CA  ASP    82      -8.748   8.271  44.597  1.00 50.00
ATOM     36  C   ASP    82      -8.277   9.060  43.366  1.00 50.00
ATOM     37  O   ASP    82      -8.853   8.958  42.282  1.00 50.00
ATOM     38  CB  ASP    82      -8.200   6.839  44.543  1.00 50.00
ATOM     39  CG  ASP    82      -8.612   6.065  43.286  1.00 50.00
ATOM     40  OD1 ASP    82      -9.810   6.129  42.928  1.00 50.00
ATOM     41  OD2 ASP    82      -7.701   5.460  42.690  1.00 50.00
ATOM     42  N   LEU    83      -7.197   9.798  43.577  1.00 50.00
ATOM     43  CA  LEU    83      -6.507  10.494  42.487  1.00 50.00
ATOM     44  C   LEU    83      -5.465   9.533  41.899  1.00 50.00
ATOM     45  O   LEU    83      -4.598   9.024  42.604  1.00 50.00
ATOM     46  CB  LEU    83      -5.879  11.765  43.052  1.00 50.00
ATOM     47  CG  LEU    83      -5.234  12.619  41.965  1.00 50.00
ATOM     48  CD1 LEU    83      -5.307  14.056  42.450  1.00 50.00
ATOM     49  CD2 LEU    83      -3.782  12.206  41.700  1.00 50.00
ATOM     50  N   VAL    84      -5.583   9.330  40.594  1.00 50.00
ATOM     51  CA  VAL    84      -4.773   8.357  39.847  1.00 50.00
ATOM     52  C   VAL    84      -3.903   9.118  38.838  1.00 50.00
ATOM     53  O   VAL    84      -4.409   9.679  37.868  1.00 50.00
ATOM     54  CB  VAL    84      -5.681   7.367  39.088  1.00 50.00
ATOM     55  CG1 VAL    84      -4.845   6.269  38.408  1.00 50.00
ATOM     56  CG2 VAL    84      -6.851   6.811  39.920  1.00 50.00
ATOM     57  N   PHE    85      -2.596   9.047  39.064  1.00 50.00
ATOM     58  CA  PHE    85      -1.619   9.635  38.138  1.00 50.00
ATOM     59  C   PHE    85      -1.072   8.555  37.196  1.00 50.00
ATOM     60  O   PHE    85      -0.580   7.514  37.626  1.00 50.00
ATOM     61  CB  PHE    85      -0.484  10.277  38.940  1.00 50.00
ATOM     62  CG  PHE    85       0.537  10.943  38.017  1.00 50.00
ATOM     63  CD1 PHE    85       0.286  12.212  37.564  1.00 50.00
ATOM     64  CD2 PHE    85       1.716  10.328  37.651  1.00 50.00
ATOM     65  CE1 PHE    85       1.168  12.927  36.786  1.00 50.00
ATOM     66  CE2 PHE    85       2.621  11.015  36.856  1.00 50.00
ATOM     67  CZ  PHE    85       2.356  12.310  36.444  1.00 50.00
ATOM     68  N   VAL    86      -1.111   8.882  35.908  1.00 50.00
ATOM     69  CA  VAL    86      -0.569   8.046  34.826  1.00 50.00
ATOM     70  C   VAL    86       0.641   8.730  34.194  1.00 50.00
ATOM     71  O   VAL    86       0.533   9.805  33.610  1.00 50.00
ATOM     72  CB  VAL    86      -1.638   7.711  33.759  1.00 50.00
ATOM     73  CG1 VAL    86      -2.363   8.921  33.175  1.00 50.00
ATOM     74  CG2 VAL    86      -1.045   6.835  32.647  1.00 50.00
ATOM     75  N   ALA    87       1.765   8.029  34.261  1.00 50.00
ATOM     76  CA  ALA    87       3.000   8.505  33.622  1.00 50.00
ATOM     77  C   ALA    87       3.092   7.987  32.184  1.00 50.00
ATOM     78  O   ALA    87       2.599   6.905  31.870  1.00 50.00
ATOM     79  CB  ALA    87       4.194   8.033  34.445  1.00 50.00
ATOM     80  N   GLY    88       3.792   8.762  31.348  1.00 50.00
ATOM     81  CA  GLY    88       3.866   8.486  29.898  1.00 50.00
ATOM     82  C   GLY    88       2.461   8.617  29.296  1.00 50.00
ATOM     83  O   GLY    88       2.074   7.891  28.382  1.00 50.00
ATOM     84  N   ALA    89       1.769   9.646  29.779  1.00 50.00
ATOM     85  CA  ALA    89       0.358   9.909  29.461  1.00 50.00
ATOM     86  C   ALA    89       0.091  10.212  27.984  1.00 50.00
ATOM     87  O   ALA    89      -1.048  10.140  27.545  1.00 50.00
ATOM     88  CB  ALA    89      -0.122  11.077  30.309  1.00 50.00
ATOM     89  N   THR    90       1.112  10.631  27.243  1.00 50.00
ATOM     90  CA  THR    90       0.938  10.849  25.788  1.00 50.00
ATOM     91  C   THR    90       1.521   9.709  24.938  1.00 50.00
ATOM     92  O   THR    90       1.566   9.754  23.709  1.00 50.00
ATOM     93  CB  THR    90       1.511  12.190  25.345  1.00 50.00
ATOM     94  OG1 THR    90       0.950  13.214  26.150  1.00 50.00
ATOM     95  CG2 THR    90       1.103  12.556  23.921  1.00 50.00
ATOM     96  N   GLY    91       1.955   8.655  25.631  1.00 50.00
ATOM     97  CA  GLY    91       2.311   7.387  24.973  1.00 50.00
ATOM     98  C   GLY    91       1.043   6.820  24.324  1.00 50.00
ATOM     99  O   GLY    91      -0.069   7.201  24.682  1.00 50.00
ATOM    100  N   LYS    92       1.220   5.834  23.455  1.00 50.00
ATOM    101  CA  LYS    92       0.069   5.219  22.761  1.00 50.00
ATOM    102  C   LYS    92      -0.905   4.525  23.722  1.00 50.00
ATOM    103  O   LYS    92      -2.117   4.645  23.587  1.00 50.00
ATOM    104  CB  LYS    92       0.527   4.219  21.707  1.00 50.00
ATOM    105  CG  LYS    92       1.204   4.923  20.528  1.00 50.00
ATOM    106  CD  LYS    92       1.634   3.922  19.455  1.00 50.00
ATOM    107  CE  LYS    92       2.705   2.962  19.981  1.00 50.00
ATOM    108  NZ  LYS    92       3.073   1.978  18.960  1.00 50.00
ATOM    109  N   VAL    93      -0.349   3.856  24.723  1.00 50.00
ATOM    110  CA  VAL    93      -1.163   3.165  25.745  1.00 50.00
ATOM    111  C   VAL    93      -1.539   4.120  26.893  1.00 50.00
ATOM    112  O   VAL    93      -2.694   4.167  27.320  1.00 50.00
ATOM    113  CB  VAL    93      -0.459   1.895  26.268  1.00 50.00
ATOM    114  CG1 VAL    93      -0.199   0.871  25.175  1.00 50.00
ATOM    115  CG2 VAL    93       0.970   2.149  26.688  1.00 50.00
ATOM    116  N   GLY    94      -0.569   4.964  27.274  1.00 50.00
ATOM    117  CA  GLY    94      -0.730   5.951  28.363  1.00 50.00
ATOM    118  C   GLY    94      -1.863   6.944  28.085  1.00 50.00
ATOM    119  O   GLY    94      -2.721   7.199  28.930  1.00 50.00
ATOM    120  N   SER    95      -1.954   7.392  26.841  1.00 50.00
ATOM    121  CA  SER    95      -3.034   8.312  26.424  1.00 50.00
ATOM    122  C   SER    95      -4.433   7.693  26.563  1.00 50.00
ATOM    123  O   SER    95      -5.428   8.344  26.879  1.00 50.00
ATOM    124  CB  SER    95      -2.834   8.780  24.986  1.00 50.00
ATOM    125  OG  SER    95      -2.907   7.641  24.127  1.00 50.00
ATOM    126  N   ARG    96      -4.513   6.392  26.362  1.00 50.00
ATOM    127  CA  ARG    96      -5.783   5.666  26.521  1.00 50.00
ATOM    128  C   ARG    96      -6.190   5.528  27.988  1.00 50.00
ATOM    129  O   ARG    96      -7.354   5.702  28.339  1.00 50.00
ATOM    130  CB  ARG    96      -5.680   4.288  25.875  1.00 50.00
ATOM    131  CG  ARG    96      -5.558   4.379  24.356  1.00 50.00
ATOM    132  CD  ARG    96      -6.838   4.949  23.737  1.00 50.00
ATOM    133  NE  ARG    96      -6.678   5.027  22.276  1.00 50.00
ATOM    134  CZ  ARG    96      -6.061   6.001  21.603  1.00 50.00
ATOM    135  NH1 ARG    96      -5.532   7.039  22.240  1.00 50.00
ATOM    136  NH2 ARG    96      -5.964   5.939  20.281  1.00 50.00
ATOM    137  N   THR    97      -5.191   5.333  28.842  1.00 50.00
ATOM    138  CA  THR    97      -5.428   5.176  30.291  1.00 50.00
ATOM    139  C   THR    97      -5.907   6.489  30.911  1.00 50.00
ATOM    140  O   THR    97      -6.883   6.513  31.652  1.00 50.00
ATOM    141  CB  THR    97      -4.178   4.713  31.039  1.00 50.00
ATOM    142  OG1 THR    97      -3.149   5.684  30.920  1.00 50.00
ATOM    143  CG2 THR    97      -3.661   3.380  30.511  1.00 50.00
ATOM    144  N   VAL    98      -5.315   7.585  30.452  1.00 50.00
ATOM    145  CA  VAL    98      -5.707   8.922  30.925  1.00 50.00
ATOM    146  C   VAL    98      -7.121   9.277  30.444  1.00 50.00
ATOM    147  O   VAL    98      -7.909   9.793  31.230  1.00 50.00
ATOM    148  CB  VAL    98      -4.674   9.961  30.498  1.00 50.00
ATOM    149  CG1 VAL    98      -4.526   9.934  28.993  1.00 50.00
ATOM    150  CG2 VAL    98      -5.045  11.352  31.020  1.00 50.00
ATOM    151  N   ARG    99      -7.431   8.915  29.200  1.00 50.00
ATOM    152  CA  ARG    99      -8.778   9.110  28.649  1.00 50.00
ATOM    153  C   ARG    99      -9.806   8.343  29.488  1.00 50.00
ATOM    154  O   ARG    99     -10.831   8.895  29.882  1.00 50.00
ATOM    155  CB  ARG    99      -8.828   8.631  27.193  1.00 50.00
ATOM    156  CG  ARG    99     -10.215   8.821  26.565  1.00 50.00
ATOM    157  CD  ARG    99     -10.598  10.300  26.542  1.00 50.00
ATOM    158  NE  ARG    99     -11.942  10.474  25.972  1.00 50.00
ATOM    159  CZ  ARG    99     -12.535  11.652  25.769  1.00 50.00
ATOM    160  NH1 ARG    99     -11.920  12.788  26.082  1.00 50.00
ATOM    161  NH2 ARG    99     -13.744  11.702  25.227  1.00 50.00
ATOM    162  N   GLU   100      -9.447   7.109  29.830  1.00 50.00
ATOM    163  CA  GLU   100     -10.331   6.231  30.608  1.00 50.00
ATOM    164  C   GLU   100     -10.490   6.738  32.026  1.00 50.00
ATOM    165  O   GLU   100     -11.618   6.857  32.484  1.00 50.00
ATOM    166  CB  GLU   100      -9.827   4.797  30.655  1.00 50.00
ATOM    167  CG  GLU   100      -9.915   4.171  29.267  1.00 50.00
ATOM    168  CD  GLU   100      -9.498   2.706  29.317  1.00 50.00
ATOM    169  OE1 GLU   100      -8.334   2.448  29.688  1.00 50.00
ATOM    170  OE2 GLU   100     -10.349   1.873  28.952  1.00 50.00
ATOM    171  N   LEU   101      -9.411   7.230  32.603  1.00 50.00
ATOM    172  CA  LEU   101      -9.469   7.832  33.924  1.00 50.00
ATOM    173  C   LEU   101     -10.439   9.040  33.886  1.00 50.00
ATOM    174  O   LEU   101     -11.196   9.270  34.830  1.00 50.00
ATOM    175  CB  LEU   101      -8.001   8.130  34.254  1.00 50.00
ATOM    176  CG  LEU   101      -7.133   7.007  34.802  1.00 50.00
ATOM    177  CD1 LEU   101      -5.750   7.588  35.111  1.00 50.00
ATOM    178  CD2 LEU   101      -7.771   6.390  36.048  1.00 50.00
ATOM    179  N   LEU   102     -10.311   9.861  32.836  1.00 50.00
ATOM    180  CA  LEU   102     -11.112  11.091  32.653  1.00 50.00
ATOM    181  C   LEU   102     -12.601  10.777  32.587  1.00 50.00
ATOM    182  O   LEU   102     -13.402  11.328  33.337  1.00 50.00
ATOM    183  CB  LEU   102     -10.707  11.809  31.359  1.00 50.00
ATOM    184  CG  LEU   102      -9.299  12.394  31.413  1.00 50.00
ATOM    185  CD1 LEU   102      -8.868  13.023  30.095  1.00 50.00
ATOM    186  CD2 LEU   102      -9.402  13.594  32.304  1.00 50.00
ATOM    187  N   LYS   103     -12.906   9.797  31.745  1.00 50.00
ATOM    188  CA  LYS   103     -14.284   9.318  31.566  1.00 50.00
ATOM    189  C   LYS   103     -14.830   8.642  32.829  1.00 50.00
ATOM    190  O   LYS   103     -16.030   8.693  33.085  1.00 50.00
ATOM    191  CB  LYS   103     -14.347   8.331  30.405  1.00 50.00
ATOM    192  CG  LYS   103     -14.024   8.997  29.064  1.00 50.00
ATOM    193  CD  LYS   103     -14.140   7.995  27.910  1.00 50.00
ATOM    194  CE  LYS   103     -15.572   7.486  27.702  1.00 50.00
ATOM    195  NZ  LYS   103     -16.477   8.568  27.287  1.00 50.00
ATOM    196  N   LEU   104     -13.928   8.049  33.611  1.00 99.99
ATOM    197  CA  LEU   104     -14.295   7.308  34.830  1.00 99.99
ATOM    198  C   LEU   104     -14.989   8.184  35.871  1.00 99.99
ATOM    199  O   LEU   104     -15.997   7.776  36.447  1.00 99.99
ATOM    200  CB  LEU   104     -13.079   6.614  35.460  1.00 99.99
ATOM    201  CG  LEU   104     -12.573   5.439  34.614  1.00 99.99
ATOM    202  CD1 LEU   104     -11.301   4.838  35.210  1.00 99.99
ATOM    203  CD2 LEU   104     -13.644   4.381  34.342  1.00 99.99
ATOM    204  N   GLY   105     -14.396   9.357  36.117  1.00 99.99
ATOM    205  CA  GLY   105     -14.916  10.282  37.139  1.00 99.99
ATOM    206  C   GLY   105     -13.985  10.355  38.358  1.00 99.99
ATOM    207  O   GLY   105     -13.920  11.337  39.067  1.00 99.99
ATOM    208  N   PHE   106     -13.219   9.272  38.536  1.00 99.99
ATOM    209  CA  PHE   106     -12.189   9.145  39.570  1.00 99.99
ATOM    210  C   PHE   106     -11.172  10.204  39.152  1.00 99.99
ATOM    211  O   PHE   106     -11.227  10.742  38.041  1.00 99.99
ATOM    212  CB  PHE   106     -11.641   7.703  39.555  1.00 99.99
ATOM    213  CG  PHE   106     -12.734   6.633  39.771  1.00 99.99
ATOM    214  CD1 PHE   106     -14.053   6.796  39.336  1.00 99.99
ATOM    215  CD2 PHE   106     -12.449   5.466  40.467  1.00 99.99
ATOM    216  CE1 PHE   106     -15.062   5.911  39.568  1.00 99.99
ATOM    217  CE2 PHE   106     -13.473   4.556  40.699  1.00 99.99
ATOM    218  CZ  PHE   106     -14.775   4.764  40.260  1.00 99.99
ATOM    219  N   ARG   107     -10.357  10.633  40.097  1.00 50.00
ATOM    220  CA  ARG   107      -9.595  11.849  39.818  1.00 50.00
ATOM    221  C   ARG   107      -8.302  11.569  39.067  1.00 50.00
ATOM    222  O   ARG   107      -7.315  11.083  39.602  1.00 50.00
ATOM    223  CB  ARG   107      -9.357  12.675  41.075  1.00 50.00
ATOM    224  CG  ARG   107      -9.072  14.125  40.677  1.00 50.00
ATOM    225  CD  ARG   107     -10.296  14.746  39.990  1.00 50.00
ATOM    226  NE  ARG   107     -10.004  16.130  39.582  1.00 50.00
ATOM    227  CZ  ARG   107      -9.354  16.506  38.488  1.00 50.00
ATOM    228  NH1 ARG   107      -8.963  15.596  37.625  1.00 50.00
ATOM    229  NH2 ARG   107      -9.087  17.781  38.240  1.00 50.00
ATOM    230  N   VAL   108      -8.360  11.836  37.792  1.00 50.00
ATOM    231  CA  VAL   108      -7.214  11.660  36.871  1.00 50.00
ATOM    232  C   VAL   108      -6.124  12.691  37.124  1.00 50.00
ATOM    233  O   VAL   108      -6.364  13.781  37.625  1.00 50.00
ATOM    234  CB  VAL   108      -7.635  11.862  35.427  1.00 50.00
ATOM    235  CG1 VAL   108      -8.747  10.941  35.212  1.00 50.00
ATOM    236  CG2 VAL   108      -8.649  12.961  35.306  1.00 50.00
ATOM    237  N   ARG   109      -4.943  12.293  36.696  1.00 50.00
ATOM    238  CA  ARG   109      -3.767  13.162  36.644  1.00 50.00
ATOM    239  C   ARG   109      -2.772  12.452  35.729  1.00 50.00
ATOM    240  O   ARG   109      -2.755  11.226  35.618  1.00 50.00
ATOM    241  CB  ARG   109      -3.184  13.330  38.043  1.00 50.00
ATOM    242  CG  ARG   109      -2.170  14.478  38.050  1.00 50.00
ATOM    243  CD  ARG   109      -1.418  14.496  39.366  1.00 50.00
ATOM    244  NE  ARG   109      -2.360  15.079  40.323  1.00 50.00
ATOM    245  CZ  ARG   109      -2.147  15.223  41.600  1.00 50.00
ATOM    246  NH1 ARG   109      -1.031  14.756  42.130  1.00 50.00
ATOM    247  NH2 ARG   109      -3.010  15.868  42.377  1.00 50.00
ATOM    248  N   ALA   110      -2.010  13.253  35.004  1.00 50.00
ATOM    249  CA  ALA   110      -1.124  12.700  33.981  1.00 50.00
ATOM    250  C   ALA   110       0.222  13.421  33.941  1.00 50.00
ATOM    251  O   ALA   110       0.325  14.610  34.240  1.00 50.00
ATOM    252  CB  ALA   110      -1.895  12.773  32.666  1.00 50.00
ATOM    253  N   GLY   111       1.239  12.632  33.596  1.00 50.00
ATOM    254  CA  GLY   111       2.611  13.138  33.461  1.00 50.00
ATOM    255  C   GLY   111       3.146  12.812  32.090  1.00 50.00
ATOM    256  O   GLY   111       3.104  11.675  31.624  1.00 50.00
ATOM    257  N   VAL   112       3.624  13.882  31.488  1.00 50.00
ATOM    258  CA  VAL   112       4.147  13.823  30.135  1.00 50.00
ATOM    259  C   VAL   112       5.541  14.428  30.099  1.00 50.00
ATOM    260  O   VAL   112       5.842  15.315  30.891  1.00 50.00
ATOM    261  CB  VAL   112       3.112  14.501  29.255  1.00 50.00
ATOM    262  CG1 VAL   112       3.477  15.866  28.668  1.00 50.00
ATOM    263  CG2 VAL   112       2.831  13.419  28.248  1.00 50.00
ATOM    264  N   ARG   113       6.269  14.091  29.050  1.00 50.00
ATOM    265  CA  ARG   113       7.640  14.600  28.920  1.00 50.00
ATOM    266  C   ARG   113       7.760  15.990  28.272  1.00 50.00
ATOM    267  O   ARG   113       8.795  16.638  28.383  1.00 50.00
ATOM    268  CB  ARG   113       8.469  13.543  28.206  1.00 50.00
ATOM    269  CG  ARG   113       9.943  13.950  28.118  1.00 50.00
ATOM    270  CD  ARG   113      10.802  12.826  27.567  1.00 50.00
ATOM    271  NE  ARG   113      10.217  12.318  26.316  1.00 50.00
ATOM    272  CZ  ARG   113      10.764  11.381  25.552  1.00 50.00
ATOM    273  NH1 ARG   113      11.935  10.851  25.882  1.00 50.00
ATOM    274  NH2 ARG   113      10.125  10.953  24.473  1.00 50.00
ATOM    275  N   SER   114       6.736  16.428  27.550  1.00 50.00
ATOM    276  CA  SER   114       6.832  17.701  26.811  1.00 50.00
ATOM    277  C   SER   114       5.493  18.432  26.757  1.00 50.00
ATOM    278  O   SER   114       4.437  17.812  26.705  1.00 50.00
ATOM    279  CB  SER   114       7.335  17.444  25.386  1.00 50.00
ATOM    280  OG  SER   114       6.340  16.729  24.652  1.00 50.00
ATOM    281  N   ALA   115       5.573  19.750  26.617  1.00 50.00
ATOM    282  CA  ALA   115       4.391  20.584  26.309  1.00 50.00
ATOM    283  C   ALA   115       3.673  20.073  25.048  1.00 50.00
ATOM    284  O   ALA   115       2.446  19.995  25.018  1.00 50.00
ATOM    285  CB  ALA   115       4.831  22.028  26.074  1.00 50.00
ATOM    286  N   GLN   116       4.471  19.559  24.109  1.00 50.00
ATOM    287  CA  GLN   116       3.966  18.891  22.896  1.00 50.00
ATOM    288  C   GLN   116       3.008  17.753  23.276  1.00 50.00
ATOM    289  O   GLN   116       1.817  17.799  22.984  1.00 50.00
ATOM    290  CB  GLN   116       5.140  18.348  22.070  1.00 50.00
ATOM    291  CG  GLN   116       4.684  17.559  20.835  1.00 50.00
ATOM    292  CD  GLN   116       3.968  18.441  19.811  1.00 50.00
ATOM    293  OE1 GLN   116       2.906  19.004  20.035  1.00 50.00
ATOM    294  NE2 GLN   116       4.595  18.580  18.665  1.00 50.00
ATOM    295  N   ARG   117       3.527  16.843  24.090  1.00 50.00
ATOM    296  CA  ARG   117       2.751  15.701  24.579  1.00 50.00
ATOM    297  C   ARG   117       1.524  16.132  25.408  1.00 50.00
ATOM    298  O   ARG   117       0.421  15.628  25.212  1.00 50.00
ATOM    299  CB  ARG   117       3.697  14.844  25.414  1.00 50.00
ATOM    300  CG  ARG   117       4.830  14.111  24.700  1.00 50.00
ATOM    301  CD  ARG   117       4.266  13.208  23.619  1.00 50.00
ATOM    302  NE  ARG   117       5.295  12.426  22.947  1.00 50.00
ATOM    303  CZ  ARG   117       5.060  11.502  22.016  1.00 50.00
ATOM    304  NH1 ARG   117       3.826  11.172  21.641  1.00 50.00
ATOM    305  NH2 ARG   117       6.091  10.922  21.423  1.00 50.00
ATOM    306  N   ALA   118       1.679  17.220  26.158  1.00 50.00
ATOM    307  CA  ALA   118       0.597  17.768  27.001  1.00 50.00
ATOM    308  C   ALA   118      -0.607  18.212  26.157  1.00 50.00
ATOM    309  O   ALA   118      -1.741  17.816  26.429  1.00 50.00
ATOM    310  CB  ALA   118       1.122  18.954  27.813  1.00 50.00
ATOM    311  N   GLY   119      -0.297  18.906  25.053  1.00 50.00
ATOM    312  CA  GLY   119      -1.311  19.389  24.098  1.00 50.00
ATOM    313  C   GLY   119      -2.025  18.225  23.403  1.00 50.00
ATOM    314  O   GLY   119      -3.252  18.218  23.317  1.00 50.00
ATOM    315  N   SER   120      -1.248  17.192  23.081  1.00 50.00
ATOM    316  CA  SER   120      -1.758  15.989  22.394  1.00 50.00
ATOM    317  C   SER   120      -2.908  15.317  23.146  1.00 50.00
ATOM    318  O   SER   120      -3.873  14.869  22.529  1.00 50.00
ATOM    319  CB  SER   120      -0.652  14.955  22.207  1.00 50.00
ATOM    320  OG  SER   120       0.402  15.496  21.411  1.00 50.00
ATOM    321  N   LEU   121      -2.842  15.374  24.473  1.00 50.00
ATOM    322  CA  LEU   121      -3.877  14.752  25.294  1.00 50.00
ATOM    323  C   LEU   121      -4.912  15.730  25.846  1.00 50.00
ATOM    324  O   LEU   121      -5.737  15.320  26.660  1.00 50.00
ATOM    325  CB  LEU   121      -3.206  14.011  26.435  1.00 50.00
ATOM    326  CG  LEU   121      -4.215  13.218  27.249  1.00 50.00
ATOM    327  CD1 LEU   121      -4.962  12.146  26.433  1.00 50.00
ATOM    328  CD2 LEU   121      -3.425  12.857  28.484  1.00 50.00
ATOM    329  N   VAL   122      -4.841  16.984  25.400  1.00 50.00
ATOM    330  CA  VAL   122      -5.844  18.041  25.633  1.00 50.00
ATOM    331  C   VAL   122      -5.269  19.150  26.533  1.00 50.00
ATOM    332  O   VAL   122      -4.883  18.918  27.678  1.00 50.00
ATOM    333  CB  VAL   122      -7.188  17.502  26.179  1.00 50.00
ATOM    334  CG1 VAL   122      -8.138  18.640  26.448  1.00 50.00
ATOM    335  CG2 VAL   122      -7.919  16.550  25.219  1.00 50.00
ATOM    336  N   GLN   123      -5.475  20.373  26.055  1.00 50.00
ATOM    337  CA  GLN   123      -5.140  21.589  26.820  1.00 50.00
ATOM    338  C   GLN   123      -6.274  21.992  27.774  1.00 50.00
ATOM    339  O   GLN   123      -6.026  22.282  28.941  1.00 50.00
ATOM    340  CB  GLN   123      -4.827  22.748  25.876  1.00 50.00
ATOM    341  CG  GLN   123      -3.587  22.468  25.024  1.00 50.00
ATOM    342  CD  GLN   123      -3.256  23.648  24.109  1.00 50.00
ATOM    343  OE1 GLN   123      -4.106  24.399  23.650  1.00 50.00
ATOM    344  NE2 GLN   123      -1.981  23.807  23.827  1.00 50.00
ATOM    345  N   SER   124      -7.504  21.984  27.263  1.00 99.99
ATOM    346  CA  SER   124      -8.702  22.322  28.057  1.00 99.99
ATOM    347  C   SER   124      -9.873  21.399  27.699  1.00 99.99
ATOM    348  O   SER   124     -10.681  21.662  26.811  1.00 99.99
ATOM    349  CB  SER   124      -9.089  23.793  27.855  1.00 99.99
ATOM    350  OG  SER   124      -9.354  24.058  26.473  1.00 99.99
ATOM    351  N   VAL   125      -9.919  20.258  28.389  1.00 99.99
ATOM    352  CA  VAL   125     -10.920  19.208  28.084  1.00 99.99
ATOM    353  C   VAL   125     -12.344  19.803  28.170  1.00 99.99
ATOM    354  O   VAL   125     -12.605  20.835  28.780  1.00 99.99
ATOM    355  CB  VAL   125     -10.740  17.946  28.980  1.00 99.99
ATOM    356  CG1 VAL   125     -11.759  16.812  28.802  1.00 99.99
ATOM    357  CG2 VAL   125      -9.346  17.372  29.231  1.00 99.99
ATOM    358  N   LYS   126     -13.261  19.111  27.524  1.00 99.99
ATOM    359  CA  LYS   126     -14.691  19.451  27.532  1.00 99.99
ATOM    360  C   LYS   126     -15.427  18.500  28.490  1.00 99.99
ATOM    361  O   LYS   126     -15.018  18.311  29.634  1.00 99.99
ATOM    362  CB  LYS   126     -15.207  19.373  26.091  1.00 99.99
ATOM    363  CG  LYS   126     -14.533  20.402  25.192  1.00 99.99
ATOM    364  CD  LYS   126     -15.102  20.318  23.780  1.00 99.99
ATOM    365  CE  LYS   126     -14.424  21.368  22.904  1.00 99.99
ATOM    366  NZ  LYS   126     -14.953  21.336  21.536  1.00 99.99
ATOM    367  N   GLU   127     -16.511  17.888  28.013  1.00 99.99
ATOM    368  CA  GLU   127     -17.345  16.951  28.788  1.00 99.99
ATOM    369  C   GLU   127     -17.865  17.636  30.067  1.00 99.99
ATOM    370  O   GLU   127     -18.505  18.682  29.990  1.00 99.99
ATOM    371  CB  GLU   127     -16.550  15.675  29.106  1.00 99.99
ATOM    372  CG  GLU   127     -16.030  14.939  27.877  1.00 99.99
ATOM    373  CD  GLU   127     -15.314  13.648  28.281  1.00 99.99
ATOM    374  OE1 GLU   127     -14.731  13.606  29.388  1.00 99.99
ATOM    375  OE2 GLU   127     -15.392  12.726  27.449  1.00 99.99
ATOM    376  N   MET   128     -17.412  17.152  31.222  1.00 99.99
ATOM    377  CA  MET   128     -17.794  17.674  32.542  1.00 99.99
ATOM    378  C   MET   128     -17.332  19.116  32.763  1.00 99.99
ATOM    379  O   MET   128     -18.043  19.895  33.391  1.00 99.99
ATOM    380  CB  MET   128     -17.195  16.784  33.630  1.00 99.99
ATOM    381  CG  MET   128     -17.808  15.380  33.615  1.00 99.99
ATOM    382  SD  MET   128     -19.609  15.358  33.945  1.00 99.99
ATOM    383  CE  MET   128     -19.627  15.939  35.628  1.00 99.99
ATOM    384  N   LYS   129     -16.204  19.481  32.154  1.00 99.99
ATOM    385  CA  LYS   129     -15.646  20.844  32.296  1.00 99.99
ATOM    386  C   LYS   129     -16.532  21.929  31.683  1.00 99.99
ATOM    387  O   LYS   129     -16.398  23.109  32.010  1.00 99.99
ATOM    388  CB  LYS   129     -14.317  20.992  31.586  1.00 99.99
ATOM    389  CG  LYS   129     -13.591  22.303  31.919  1.00 99.99
ATOM    390  CD  LYS   129     -12.280  22.420  31.149  1.00 99.99
ATOM    391  CE  LYS   129     -11.502  23.649  31.554  1.00 99.99
ATOM    392  NZ  LYS   129     -10.101  23.609  31.121  1.00 99.99
ATOM    393  N   LEU   130     -17.410  21.522  30.772  1.00 99.99
ATOM    394  CA  LEU   130     -18.328  22.469  30.120  1.00 99.99
ATOM    395  C   LEU   130     -19.157  23.285  31.114  1.00 99.99
ATOM    396  O   LEU   130     -19.550  24.414  30.829  1.00 99.99
ATOM    397  CB  LEU   130     -19.263  21.744  29.154  1.00 99.99
ATOM    398  CG  LEU   130     -18.506  21.137  27.969  1.00 99.99
ATOM    399  CD1 LEU   130     -19.491  20.401  27.062  1.00 99.99
ATOM    400  CD2 LEU   130     -17.749  22.203  27.169  1.00 99.99
ATOM    401  N   GLN   131     -19.330  22.719  32.304  1.00 99.99
ATOM    402  CA  GLN   131     -20.058  23.372  33.406  1.00 99.99
ATOM    403  C   GLN   131     -19.420  24.705  33.822  1.00 99.99
ATOM    404  O   GLN   131     -20.109  25.617  34.273  1.00 99.99
ATOM    405  CB  GLN   131     -20.089  22.450  34.620  1.00 99.99
ATOM    406  CG  GLN   131     -20.740  21.106  34.287  1.00 99.99
ATOM    407  CD  GLN   131     -20.787  20.207  35.518  1.00 99.99
ATOM    408  OE1 GLN   131     -21.178  20.600  36.607  1.00 99.99
ATOM    409  NE2 GLN   131     -20.461  18.951  35.319  1.00 99.99
ATOM    410  N   ASN   132     -18.126  24.829  33.572  1.00 99.99
ATOM    411  CA  ASN   132     -17.379  26.021  33.986  1.00 99.99
ATOM    412  C   ASN   132     -16.875  26.832  32.795  1.00 99.99
ATOM    413  O   ASN   132     -16.091  27.773  32.974  1.00 99.99
ATOM    414  CB  ASN   132     -16.222  25.513  34.820  1.00 99.99
ATOM    415  CG  ASN   132     -16.601  24.800  36.099  1.00 99.99
ATOM    416  OD1 ASN   132     -16.340  23.629  36.295  1.00 99.99
ATOM    417  ND2 ASN   132     -17.233  25.535  36.966  1.00 99.99
ATOM    418  N   THR   133     -17.533  26.779  31.668  1.00 99.99
ATOM    419  CA  THR   133     -17.094  27.570  30.495  1.00 99.99
ATOM    420  C   THR   133     -17.206  29.096  30.694  1.00 99.99
ATOM    421  O   THR   133     -16.654  29.876  29.926  1.00 99.99
ATOM    422  CB  THR   133     -17.832  27.160  29.229  1.00 99.99
ATOM    423  OG1 THR   133     -19.234  27.355  29.426  1.00 99.99
ATOM    424  CG2 THR   133     -17.493  25.716  28.853  1.00 99.99
ATOM    425  N   ASP   134     -17.922  29.506  31.737  1.00 99.99
ATOM    426  CA  ASP   134     -18.103  30.930  32.069  1.00 99.99
ATOM    427  C   ASP   134     -17.423  31.330  33.389  1.00 99.99
ATOM    428  O   ASP   134     -17.710  32.379  33.960  1.00 99.99
ATOM    429  CB  ASP   134     -19.609  31.216  32.145  1.00 99.99
ATOM    430  CG  ASP   134     -20.308  30.525  33.327  1.00 99.99
ATOM    431  OD1 ASP   134     -19.778  29.494  33.808  1.00 99.99
ATOM    432  OD2 ASP   134     -21.357  31.056  33.741  1.00 99.99
ATOM    433  N   GLU   135     -16.603  30.441  33.925  1.00 99.99
ATOM    434  CA  GLU   135     -15.941  30.770  35.196  1.00 99.99
ATOM    435  C   GLU   135     -14.456  30.632  34.951  1.00 99.99
ATOM    436  O   GLU   135     -14.056  29.541  34.985  1.00 99.99
ATOM    437  CB  GLU   135     -16.435  29.816  36.292  1.00 99.99
ATOM    438  CG  GLU   135     -17.924  30.074  36.510  1.00 99.99
ATOM    439  CD  GLU   135     -18.477  29.351  37.724  1.00 99.99
ATOM    440  OE1 GLU   135     -17.877  29.566  38.799  1.00 99.99
ATOM    441  OE2 GLU   135     -19.571  28.768  37.582  1.00 99.99
ATOM    442  N   GLY   136     -13.580  31.580  34.726  1.00 99.99
ATOM    443  CA  GLY   136     -12.153  31.309  34.374  1.00 99.99
ATOM    444  C   GLY   136     -11.363  30.469  35.398  1.00 99.99
ATOM    445  O   GLY   136     -10.784  29.447  35.028  1.00 99.99
ATOM    446  N   THR   137     -11.524  30.750  36.682  1.00 99.99
ATOM    447  CA  THR   137     -10.728  30.107  37.758  1.00 99.99
ATOM    448  C   THR   137     -11.036  28.609  37.924  1.00 99.99
ATOM    449  O   THR   137     -10.140  27.812  38.182  1.00 99.99
ATOM    450  CB  THR   137     -10.906  30.845  39.095  1.00 99.99
ATOM    451  OG1 THR   137     -10.449  32.191  38.937  1.00 99.99
ATOM    452  CG2 THR   137     -10.179  30.186  40.277  1.00 99.99
ATOM    453  N   GLN   138     -12.314  28.254  37.842  1.00 99.99
ATOM    454  CA  GLN   138     -12.727  26.844  38.046  1.00 99.99
ATOM    455  C   GLN   138     -12.253  25.884  36.908  1.00 99.99
ATOM    456  O   GLN   138     -11.680  24.834  37.180  1.00 99.99
ATOM    457  CB  GLN   138     -14.241  26.747  38.299  1.00 99.99
ATOM    458  CG  GLN   138     -14.696  27.599  39.478  1.00 99.99
ATOM    459  CD  GLN   138     -16.188  27.421  39.722  1.00 99.99
ATOM    460  OE1 GLN   138     -17.003  27.280  38.836  1.00 99.99
ATOM    461  NE2 GLN   138     -16.591  27.467  40.956  1.00 99.99
ATOM    462  N   PRO   139     -12.452  26.218  35.634  1.00 99.99
ATOM    463  CA  PRO   139     -12.047  25.595  34.367  1.00 99.99
ATOM    464  C   PRO   139     -10.558  25.525  34.282  1.00 99.99
ATOM    465  O   PRO   139     -10.058  24.501  33.844  1.00 99.99
ATOM    466  CB  PRO   139     -12.394  26.520  33.211  1.00 99.99
ATOM    467  CG  PRO   139     -13.620  27.128  33.759  1.00 99.99
ATOM    468  CD  PRO   139     -13.461  27.124  35.262  1.00 99.99
ATOM    469  N   VAL   140      -9.874  26.512  34.842  1.00 99.99
ATOM    470  CA  VAL   140      -8.407  26.487  34.830  1.00 99.99
ATOM    471  C   VAL   140      -7.916  25.182  35.453  1.00 99.99
ATOM    472  O   VAL   140      -6.836  24.790  35.061  1.00 99.99
ATOM    473  CB  VAL   140      -7.784  27.691  35.553  1.00 99.99
ATOM    474  CG1 VAL   140      -6.255  27.643  35.617  1.00 99.99
ATOM    475  CG2 VAL   140      -8.028  28.962  34.758  1.00 99.99
ATOM    476  N   GLU   141      -8.695  24.518  36.298  1.00 99.99
ATOM    477  CA  GLU   141      -8.311  23.257  36.966  1.00 99.99
ATOM    478  C   GLU   141      -8.015  22.075  36.017  1.00 99.99
ATOM    479  O   GLU   141      -7.438  21.068  36.432  1.00 99.99
ATOM    480  CB  GLU   141      -9.387  22.858  37.973  1.00 99.99
ATOM    481  CG  GLU   141      -8.867  21.741  38.881  1.00 99.99
ATOM    482  CD  GLU   141      -9.894  21.327  39.921  1.00 99.99
ATOM    483  OE1 GLU   141     -10.040  22.110  40.883  1.00 99.99
ATOM    484  OE2 GLU   141     -10.491  20.244  39.738  1.00 99.99
ATOM    485  N   LYS   142      -8.330  22.223  34.735  1.00 50.00
ATOM    486  CA  LYS   142      -8.023  21.182  33.737  1.00 50.00
ATOM    487  C   LYS   142      -6.874  21.549  32.788  1.00 50.00
ATOM    488  O   LYS   142      -7.070  22.319  31.851  1.00 50.00
ATOM    489  CB  LYS   142      -9.260  20.896  32.895  1.00 50.00
ATOM    490  CG  LYS   142     -10.355  20.310  33.783  1.00 50.00
ATOM    491  CD  LYS   142     -11.593  19.842  33.035  1.00 50.00
ATOM    492  CE  LYS   142     -11.335  18.965  31.822  1.00 50.00
ATOM    493  NZ  LYS   142     -12.486  18.831  30.905  1.00 50.00
ATOM    494  N   LEU   143      -5.655  21.076  33.047  1.00 50.00
ATOM    495  CA  LEU   143      -4.725  21.416  34.163  1.00 50.00
ATOM    496  C   LEU   143      -4.310  20.260  35.072  1.00 50.00
ATOM    497  O   LEU   143      -3.357  20.359  35.845  1.00 50.00
ATOM    498  CB  LEU   143      -5.142  22.632  34.996  1.00 50.00
ATOM    499  CG  LEU   143      -4.250  23.073  36.170  1.00 50.00
ATOM    500  CD1 LEU   143      -4.365  24.564  36.462  1.00 50.00
ATOM    501  CD2 LEU   143      -4.621  22.382  37.485  1.00 50.00
ATOM    502  N   GLU   144      -4.752  19.073  34.734  1.00 50.00
ATOM    503  CA  GLU   144      -4.316  17.910  35.520  1.00 50.00
ATOM    504  C   GLU   144      -3.179  17.121  34.854  1.00 50.00
ATOM    505  O   GLU   144      -2.881  15.981  35.202  1.00 50.00
ATOM    506  CB  GLU   144      -5.529  17.054  35.721  1.00 50.00
ATOM    507  CG  GLU   144      -5.995  16.499  34.370  1.00 50.00
ATOM    508  CD  GLU   144      -7.210  15.661  34.610  1.00 50.00
ATOM    509  OE1 GLU   144      -7.281  15.200  35.744  1.00 50.00
ATOM    510  OE2 GLU   144      -8.041  15.586  33.700  1.00 50.00
ATOM    511  N   ILE   145      -2.607  17.751  33.838  1.00 50.00
ATOM    512  CA  ILE   145      -1.443  17.222  33.127  1.00 50.00
ATOM    513  C   ILE   145      -0.224  18.065  33.518  1.00 50.00
ATOM    514  O   ILE   145      -0.212  19.285  33.398  1.00 50.00
ATOM    515  CB  ILE   145      -1.694  17.236  31.604  1.00 50.00
ATOM    516  CG1 ILE   145      -0.513  16.646  30.825  1.00 50.00
ATOM    517  CG2 ILE   145      -1.981  18.639  31.046  1.00 50.00
ATOM    518  CD1 ILE   145      -0.224  15.182  31.126  1.00 50.00
ATOM    519  N   VAL   146       0.820  17.355  33.900  1.00 50.00
ATOM    520  CA  VAL   146       2.113  17.974  34.228  1.00 50.00
ATOM    521  C   VAL   146       3.157  17.496  33.207  1.00 50.00
ATOM    522  O   VAL   146       3.065  16.404  32.645  1.00 50.00
ATOM    523  CB  VAL   146       2.488  17.600  35.670  1.00 50.00
ATOM    524  CG1 VAL   146       2.644  16.087  35.765  1.00 50.00
ATOM    525  CG2 VAL   146       3.747  18.316  36.177  1.00 50.00
ATOM    526  N   GLU   147       4.196  18.304  33.077  1.00 50.00
ATOM    527  CA  GLU   147       5.329  17.966  32.214  1.00 50.00
ATOM    528  C   GLU   147       6.565  17.779  33.098  1.00 50.00
ATOM    529  O   GLU   147       6.892  18.636  33.911  1.00 50.00
ATOM    530  CB  GLU   147       5.471  19.094  31.189  1.00 50.00
ATOM    531  CG  GLU   147       6.609  18.871  30.188  1.00 50.00
ATOM    532  CD  GLU   147       8.007  19.039  30.799  1.00 50.00
ATOM    533  OE1 GLU   147       8.150  19.872  31.718  1.00 50.00
ATOM    534  OE2 GLU   147       8.921  18.336  30.332  1.00 50.00
ATOM    535  N   CYS   148       7.267  16.680  32.837  1.00 50.00
ATOM    536  CA  CYS   148       8.465  16.302  33.596  1.00 50.00
ATOM    537  C   CYS   148       9.156  15.085  32.978  1.00 50.00
ATOM    538  O   CYS   148       8.599  14.376  32.143  1.00 50.00
ATOM    539  CB  CYS   148       8.049  15.998  35.031  1.00 50.00
ATOM    540  SG  CYS   148       6.764  14.710  35.222  1.00 50.00
ATOM    541  N   ASP   149      10.385  14.876  33.426  1.00 50.00
ATOM    542  CA  ASP   149      11.237  13.803  32.909  1.00 50.00
ATOM    543  C   ASP   149      11.589  12.893  34.079  1.00 50.00
ATOM    544  O   ASP   149      12.250  13.299  35.031  1.00 50.00
ATOM    545  CB  ASP   149      12.491  14.431  32.303  1.00 50.00
ATOM    546  CG  ASP   149      13.262  13.441  31.430  1.00 50.00
ATOM    547  OD1 ASP   149      13.820  12.485  32.019  1.00 50.00
ATOM    548  OD2 ASP   149      13.266  13.655  30.202  1.00 50.00
ATOM    549  N   LEU   150      11.250  11.633  33.892  1.00 50.00
ATOM    550  CA  LEU   150      11.490  10.637  34.923  1.00 50.00
ATOM    551  C   LEU   150      12.956  10.377  35.314  1.00 50.00
ATOM    552  O   LEU   150      13.273   9.764  36.329  1.00 50.00
ATOM    553  CB  LEU   150      10.781   9.380  34.471  1.00 50.00
ATOM    554  CG  LEU   150      10.909   8.391  35.599  1.00 50.00
ATOM    555  CD1 LEU   150      10.479   8.916  36.952  1.00 50.00
ATOM    556  CD2 LEU   150      10.107   7.213  35.190  1.00 50.00
ATOM    557  N   GLU   151      13.844  10.849  34.466  1.00 99.99
ATOM    558  CA  GLU   151      15.285  10.688  34.676  1.00 99.99
ATOM    559  C   GLU   151      15.982  11.994  35.078  1.00 99.99
ATOM    560  O   GLU   151      17.163  12.000  35.415  1.00 99.99
ATOM    561  CB  GLU   151      15.880  10.092  33.397  1.00 99.99
ATOM    562  CG  GLU   151      17.343   9.653  33.567  1.00 99.99
ATOM    563  CD  GLU   151      17.568   8.690  34.745  1.00 99.99
ATOM    564  OE1 GLU   151      16.584   8.059  35.188  1.00 99.99
ATOM    565  OE2 GLU   151      18.717   8.637  35.225  1.00 99.99
ATOM    566  N   LYS   152      15.246  13.093  35.005  1.00 99.99
ATOM    567  CA  LYS   152      15.805  14.411  35.307  1.00 99.99
ATOM    568  C   LYS   152      15.156  14.927  36.577  1.00 99.99
ATOM    569  O   LYS   152      13.949  15.161  36.615  1.00 99.99
ATOM    570  CB  LYS   152      15.547  15.378  34.152  1.00 99.99
ATOM    571  CG  LYS   152      16.267  14.924  32.882  1.00 99.99
ATOM    572  CD  LYS   152      16.018  15.919  31.749  1.00 99.99
ATOM    573  CE  LYS   152      16.772  15.537  30.474  1.00 99.99
ATOM    574  NZ  LYS   152      16.294  14.271  29.899  1.00 99.99
ATOM    575  N   LYS   153      15.992  15.082  37.599  1.00 99.99
ATOM    576  CA  LYS   153      15.618  15.719  38.864  1.00 99.99
ATOM    577  C   LYS   153      14.426  14.974  39.544  1.00 99.99
ATOM    578  O   LYS   153      14.279  13.782  39.280  1.00 99.99
ATOM    579  CB  LYS   153      15.669  17.222  38.495  1.00 99.99
ATOM    580  CG  LYS   153      14.624  17.800  37.535  1.00 99.99
ATOM    581  CD  LYS   153      14.368  19.292  37.707  1.00 99.99
ATOM    582  CE  LYS   153      13.417  19.746  36.608  1.00 99.99
ATOM    583  NZ  LYS   153      13.016  21.135  36.761  1.00 99.99
ATOM    584  N   ASP   154      13.516  15.519  40.369  1.00 50.00
ATOM    585  CA  ASP   154      13.122  16.885  40.795  1.00 50.00
ATOM    586  C   ASP   154      11.987  17.435  39.925  1.00 50.00
ATOM    587  O   ASP   154      11.016  17.919  40.481  1.00 50.00
ATOM    588  CB  ASP   154      14.121  18.043  41.036  1.00 50.00
ATOM    589  CG  ASP   154      15.299  17.722  41.949  1.00 50.00
ATOM    590  OD1 ASP   154      15.027  16.946  42.882  1.00 50.00
ATOM    591  OD2 ASP   154      16.392  18.307  41.755  1.00 50.00
ATOM    592  N   SER   155      11.999  17.108  38.624  1.00 50.00
ATOM    593  CA  SER   155      10.982  17.602  37.670  1.00 50.00
ATOM    594  C   SER   155       9.626  16.958  37.849  1.00 50.00
ATOM    595  O   SER   155       8.620  17.556  37.485  1.00 50.00
ATOM    596  CB  SER   155      11.318  17.411  36.187  1.00 50.00
ATOM    597  OG  SER   155      11.496  16.051  35.823  1.00 50.00
ATOM    598  N   ILE   156       9.630  15.732  38.354  1.00 50.00
ATOM    599  CA  ILE   156       8.388  14.947  38.436  1.00 50.00
ATOM    600  C   ILE   156       7.697  15.100  39.799  1.00 50.00
ATOM    601  O   ILE   156       6.564  14.657  39.968  1.00 50.00
ATOM    602  CB  ILE   156       8.624  13.464  38.098  1.00 50.00
ATOM    603  CG1 ILE   156       9.498  12.807  39.170  1.00 50.00
ATOM    604  CG2 ILE   156       9.270  13.285  36.715  1.00 50.00
ATOM    605  CD1 ILE   156       9.562  11.292  39.039  1.00 50.00
ATOM    606  N   GLN   157       8.396  15.731  40.746  1.00 50.00
ATOM    607  CA  GLN   157       7.904  15.899  42.127  1.00 50.00
ATOM    608  C   GLN   157       6.460  16.448  42.197  1.00 50.00
ATOM    609  O   GLN   157       5.622  15.771  42.794  1.00 50.00
ATOM    610  CB  GLN   157       8.872  16.768  42.943  1.00 50.00
ATOM    611  CG  GLN   157       8.340  16.971  44.363  1.00 50.00
ATOM    612  CD  GLN   157       9.232  17.901  45.170  1.00 50.00
ATOM    613  OE1 GLN   157       9.421  19.069  44.864  1.00 50.00
ATOM    614  NE2 GLN   157       9.785  17.344  46.222  1.00 50.00
ATOM    615  N   PRO   158       6.161  17.599  41.560  1.00 50.00
ATOM    616  CA  PRO   158       4.831  18.231  41.631  1.00 50.00
ATOM    617  C   PRO   158       3.704  17.291  41.190  1.00 50.00
ATOM    618  O   PRO   158       2.677  17.212  41.858  1.00 50.00
ATOM    619  CB  PRO   158       4.918  19.420  40.674  1.00 50.00
ATOM    620  CG  PRO   158       6.383  19.828  40.759  1.00 50.00
ATOM    621  CD  PRO   158       7.076  18.474  40.791  1.00 50.00
ATOM    622  N   ALA   159       3.969  16.502  40.151  1.00 50.00
ATOM    623  CA  ALA   159       3.001  15.524  39.618  1.00 50.00
ATOM    624  C   ALA   159       2.589  14.481  40.660  1.00 50.00
ATOM    625  O   ALA   159       1.433  14.082  40.738  1.00 50.00
ATOM    626  CB  ALA   159       3.680  14.756  38.496  1.00 50.00
ATOM    627  N   LEU   160       3.574  14.046  41.434  1.00 50.00
ATOM    628  CA  LEU   160       3.383  13.009  42.461  1.00 50.00
ATOM    629  C   LEU   160       2.626  13.440  43.710  1.00 50.00
ATOM    630  O   LEU   160       2.171  12.589  44.473  1.00 50.00
ATOM    631  CB  LEU   160       4.734  12.414  42.831  1.00 50.00
ATOM    632  CG  LEU   160       5.222  11.718  41.563  1.00 50.00
ATOM    633  CD1 LEU   160       6.683  11.402  41.682  1.00 50.00
ATOM    634  CD2 LEU   160       4.483  10.412  41.273  1.00 50.00
ATOM    635  N   GLY   161       2.572  14.758  43.918  1.00 50.00
ATOM    636  CA  GLY   161       1.961  15.330  45.131  1.00 50.00
ATOM    637  C   GLY   161       0.497  14.922  45.283  1.00 50.00
ATOM    638  O   GLY   161      -0.328  15.320  44.467  1.00 50.00
ATOM    639  N   ASN   162       0.108  14.340  46.392  1.00 50.00
ATOM    640  CA  ASN   162      -1.308  14.000  46.692  1.00 50.00
ATOM    641  C   ASN   162      -1.966  13.044  45.665  1.00 50.00
ATOM    642  O   ASN   162      -3.047  13.280  45.124  1.00 50.00
ATOM    643  CB  ASN   162      -2.138  15.291  46.862  1.00 50.00
ATOM    644  CG  ASN   162      -3.596  14.985  47.215  1.00 50.00
ATOM    645  OD1 ASN   162      -3.910  14.019  47.895  1.00 50.00
ATOM    646  ND2 ASN   162      -4.502  15.794  46.709  1.00 50.00
ATOM    647  N   ALA   163      -1.278  11.943  45.395  1.00 50.00
ATOM    648  CA  ALA   163      -1.837  10.879  44.548  1.00 50.00
ATOM    649  C   ALA   163      -2.133   9.663  45.426  1.00 50.00
ATOM    650  O   ALA   163      -1.414   9.377  46.380  1.00 50.00
ATOM    651  CB  ALA   163      -0.839  10.521  43.444  1.00 50.00
ATOM    652  N   SER   164      -3.195   8.956  45.064  1.00 50.00
ATOM    653  CA  SER   164      -3.585   7.740  45.796  1.00 50.00
ATOM    654  C   SER   164      -3.162   6.477  45.054  1.00 50.00
ATOM    655  O   SER   164      -3.054   5.418  45.661  1.00 50.00
ATOM    656  CB  SER   164      -5.086   7.700  46.070  1.00 50.00
ATOM    657  OG  SER   164      -5.447   8.813  46.889  1.00 50.00
ATOM    658  N   VAL   165      -2.917   6.600  43.751  1.00 50.00
ATOM    659  CA  VAL   165      -2.478   5.470  42.908  1.00 50.00
ATOM    660  C   VAL   165      -1.717   5.998  41.678  1.00 50.00
ATOM    661  O   VAL   165      -1.927   7.125  41.226  1.00 50.00
ATOM    662  CB  VAL   165      -3.629   4.538  42.488  1.00 50.00
ATOM    663  CG1 VAL   165      -4.516   3.969  43.597  1.00 50.00
ATOM    664  CG2 VAL   165      -4.579   5.311  41.629  1.00 50.00
ATOM    665  N   ILE   166      -0.830   5.148  41.176  1.00 50.00
ATOM    666  CA  ILE   166      -0.062   5.477  39.965  1.00 50.00
ATOM    667  C   ILE   166      -0.200   4.325  38.962  1.00 50.00
ATOM    668  O   ILE   166      -0.221   3.149  39.319  1.00 50.00
ATOM    669  CB  ILE   166       1.425   5.775  40.262  1.00 50.00
ATOM    670  CG1 ILE   166       2.234   4.478  40.425  1.00 50.00
ATOM    671  CG2 ILE   166       1.567   6.777  41.422  1.00 50.00
ATOM    672  CD1 ILE   166       3.745   4.602  40.627  1.00 50.00
ATOM    673  N   ILE   167      -0.165   4.716  37.705  1.00 50.00
ATOM    674  CA  ILE   167      -0.037   3.764  36.596  1.00 50.00
ATOM    675  C   ILE   167       1.117   4.209  35.693  1.00 50.00
ATOM    676  O   ILE   167       1.102   5.236  35.016  1.00 50.00
ATOM    677  CB  ILE   167      -1.376   3.687  35.880  1.00 50.00
ATOM    678  CG1 ILE   167      -1.385   2.660  34.760  1.00 50.00
ATOM    679  CG2 ILE   167      -1.820   5.086  35.446  1.00 50.00
ATOM    680  CD1 ILE   167      -2.807   2.739  34.209  1.00 50.00
ATOM    681  N   CYS   168       2.217   3.518  35.880  1.00 50.00
ATOM    682  CA  CYS   168       3.420   3.824  35.091  1.00 50.00
ATOM    683  C   CYS   168       3.354   3.166  33.716  1.00 50.00
ATOM    684  O   CYS   168       3.312   1.944  33.559  1.00 50.00
ATOM    685  CB  CYS   168       4.678   3.394  35.815  1.00 50.00
ATOM    686  SG  CYS   168       4.363   1.727  36.433  1.00 50.00
ATOM    687  N   CYS   169       3.310   4.056  32.740  1.00 50.00
ATOM    688  CA  CYS   169       3.242   3.648  31.338  1.00 50.00
ATOM    689  C   CYS   169       4.362   4.262  30.476  1.00 50.00
ATOM    690  O   CYS   169       4.295   4.436  29.261  1.00 50.00
ATOM    691  CB  CYS   169       1.854   4.064  30.897  1.00 50.00
ATOM    692  SG  CYS   169       1.671   3.684  29.141  1.00 50.00
ATOM    693  N   ILE   170       5.433   4.616  31.150  1.00 50.00
ATOM    694  CA  ILE   170       6.648   5.106  30.480  1.00 50.00
ATOM    695  C   ILE   170       7.432   3.911  29.909  1.00 50.00
ATOM    696  O   ILE   170       7.303   2.782  30.385  1.00 50.00
ATOM    697  CB  ILE   170       7.517   5.845  31.497  1.00 50.00
ATOM    698  CG1 ILE   170       7.832   4.873  32.632  1.00 50.00
ATOM    699  CG2 ILE   170       6.831   7.106  32.037  1.00 50.00
ATOM    700  CD1 ILE   170       9.249   5.098  33.084  1.00 50.00
ATOM    701  N   GLY   171       8.378   4.248  29.034  1.00 50.00
ATOM    702  CA  GLY   171       9.305   3.239  28.500  1.00 50.00
ATOM    703  C   GLY   171      10.356   3.884  27.606  1.00 50.00
ATOM    704  O   GLY   171      10.094   4.884  26.939  1.00 50.00
ATOM    705  N   ALA   172      11.567   3.344  27.702  1.00 50.00
ATOM    706  CA  ALA   172      12.645   3.697  26.762  1.00 50.00
ATOM    707  C   ALA   172      12.183   3.325  25.351  1.00 50.00
ATOM    708  O   ALA   172      11.480   2.335  25.146  1.00 50.00
ATOM    709  CB  ALA   172      13.917   2.918  27.088  1.00 50.00
ATOM    710  N   SER   173      12.516   4.192  24.409  1.00 50.00
ATOM    711  CA  SER   173      12.092   3.977  23.027  1.00 50.00
ATOM    712  C   SER   173      13.290   4.131  22.100  1.00 50.00
ATOM    713  O   SER   173      13.809   5.231  21.926  1.00 50.00
ATOM    714  CB  SER   173      10.998   4.977  22.682  1.00 50.00
ATOM    715  OG  SER   173      10.322   4.420  21.562  1.00 50.00
ATOM    716  N   GLU   174      13.662   3.018  21.474  1.00 99.99
ATOM    717  CA  GLU   174      14.780   3.002  20.507  1.00 99.99
ATOM    718  C   GLU   174      14.498   3.918  19.303  1.00 99.99
ATOM    719  O   GLU   174      15.416   4.359  18.615  1.00 99.99
ATOM    720  CB  GLU   174      15.033   1.572  20.026  1.00 99.99
ATOM    721  CG  GLU   174      16.294   1.488  19.159  1.00 99.99
ATOM    722  CD  GLU   174      16.544   0.073  18.647  1.00 99.99
ATOM    723  OE1 GLU   174      15.601  -0.537  18.102  1.00 99.99
ATOM    724  OE2 GLU   174      17.695  -0.373  18.772  1.00 99.99
ATOM    725  N   LYS   175      13.215   4.191  19.077  1.00 99.99
ATOM    726  CA  LYS   175      12.757   5.043  17.964  1.00 99.99
ATOM    727  C   LYS   175      13.429   6.427  17.994  1.00 99.99
ATOM    728  O   LYS   175      13.703   7.009  16.949  1.00 99.99
ATOM    729  CB  LYS   175      11.228   5.179  17.979  1.00 99.99
ATOM    730  CG  LYS   175      10.708   6.027  19.141  1.00 99.99
ATOM    731  CD  LYS   175       9.182   6.100  19.184  1.00 99.99
ATOM    732  CE  LYS   175       8.683   6.834  20.435  1.00 99.99
ATOM    733  NZ  LYS   175       9.189   8.211  20.504  1.00 99.99
ATOM    734  N   GLU   176      13.682   6.920  19.203  1.00 99.99
ATOM    735  CA  GLU   176      14.355   8.208  19.396  1.00 99.99
ATOM    736  C   GLU   176      15.780   7.947  19.894  1.00 99.99
ATOM    737  O   GLU   176      16.013   7.141  20.793  1.00 99.99
ATOM    738  CB  GLU   176      13.560   9.051  20.394  1.00 99.99
ATOM    739  CG  GLU   176      13.508   8.431  21.796  1.00 99.99
ATOM    740  CD  GLU   176      12.744   9.286  22.796  1.00 99.99
ATOM    741  OE1 GLU   176      12.680  10.518  22.592  1.00 99.99
ATOM    742  OE2 GLU   176      12.216   8.671  23.744  1.00 99.99
ATOM    743  N   ILE   177      16.689   8.754  19.372  1.00 99.99
ATOM    744  CA  ILE   177      18.115   8.618  19.702  1.00 99.99
ATOM    745  C   ILE   177      18.543   9.805  20.567  1.00 99.99
ATOM    746  O   ILE   177      18.306  10.965  20.245  1.00 99.99
ATOM    747  CB  ILE   177      18.971   8.534  18.426  1.00 99.99
ATOM    748  CG1 ILE   177      18.844   9.810  17.574  1.00 99.99
ATOM    749  CG2 ILE   177      18.601   7.264  17.641  1.00 99.99
ATOM    750  CD1 ILE   177      19.784   9.877  16.369  1.00 99.99
ATOM    751  N   SER   178      19.127   9.459  21.702  1.00 99.99
ATOM    752  CA  SER   178      19.636  10.457  22.653  1.00 99.99
ATOM    753  C   SER   178      20.598   9.748  23.610  1.00 99.99
ATOM    754  O   SER   178      20.864   8.554  23.499  1.00 99.99
ATOM    755  CB  SER   178      18.447  11.082  23.399  1.00 99.99
ATOM    756  OG  SER   178      18.876  12.132  24.271  1.00 99.99
ATOM    757  N   ASP   179      21.120  10.542  24.526  1.00 99.99
ATOM    758  CA  ASP   179      21.977  10.059  25.610  1.00 99.99
ATOM    759  C   ASP   179      21.050   9.908  26.809  1.00 99.99
ATOM    760  O   ASP   179      19.947  10.453  26.805  1.00 99.99
ATOM    761  CB  ASP   179      23.015  11.154  25.867  1.00 99.99
ATOM    762  CG  ASP   179      23.945  10.899  27.058  1.00 99.99
ATOM    763  OD1 ASP   179      24.093   9.719  27.457  1.00 99.99
ATOM    764  OD2 ASP   179      24.455  11.907  27.583  1.00 99.99
ATOM    765  N   ILE   180      21.467   9.143  27.811  1.00 50.00
ATOM    766  CA  ILE   180      20.714   9.185  29.077  1.00 50.00
ATOM    767  C   ILE   180      19.280   8.638  28.886  1.00 50.00
ATOM    768  O   ILE   180      18.415   8.734  29.756  1.00 50.00
ATOM    769  CB  ILE   180      20.746  10.658  29.578  1.00 50.00
ATOM    770  CG1 ILE   180      22.162  11.208  29.810  1.00 50.00
ATOM    771  CG2 ILE   180      19.770  11.082  30.681  1.00 50.00
ATOM    772  CD1 ILE   180      23.123  10.392  30.679  1.00 50.00
ATOM    773  N   THR   181      19.054   7.980  27.760  1.00 50.00
ATOM    774  CA  THR   181      17.695   7.553  27.392  1.00 50.00
ATOM    775  C   THR   181      17.629   6.044  27.170  1.00 50.00
ATOM    776  O   THR   181      16.652   5.514  26.638  1.00 50.00
ATOM    777  CB  THR   181      17.174   8.282  26.148  1.00 50.00
ATOM    778  OG1 THR   181      18.010   7.971  25.031  1.00 50.00
ATOM    779  CG2 THR   181      17.030   9.790  26.377  1.00 50.00
ATOM    780  N   GLY   182      18.682   5.374  27.645  1.00 50.00
ATOM    781  CA  GLY   182      18.773   3.915  27.629  1.00 50.00
ATOM    782  C   GLY   182      17.751   3.336  28.624  1.00 50.00
ATOM    783  O   GLY   182      17.398   3.987  29.608  1.00 50.00
ATOM    784  N   PRO   183      17.347   2.081  28.429  1.00 50.00
ATOM    785  CA  PRO   183      16.449   1.337  29.332  1.00 50.00
ATOM    786  C   PRO   183      16.946   1.325  30.770  1.00 50.00
ATOM    787  O   PRO   183      16.143   1.534  31.672  1.00 50.00
ATOM    788  CB  PRO   183      16.451  -0.089  28.813  1.00 50.00
ATOM    789  CG  PRO   183      16.554   0.206  27.337  1.00 50.00
ATOM    790  CD  PRO   183      17.600   1.301  27.224  1.00 50.00
ATOM    791  N   TYR   184      18.262   1.268  30.962  1.00 50.00
ATOM    792  CA  TYR   184      18.843   1.324  32.318  1.00 50.00
ATOM    793  C   TYR   184      18.488   2.628  33.050  1.00 50.00
ATOM    794  O   TYR   184      18.175   2.622  34.239  1.00 50.00
ATOM    795  CB  TYR   184      20.364   1.152  32.268  1.00 50.00
ATOM    796  CG  TYR   184      20.975   1.140  33.678  1.00 50.00
ATOM    797  CD1 TYR   184      20.984  -0.003  34.457  1.00 50.00
ATOM    798  CD2 TYR   184      21.540   2.278  34.226  1.00 50.00
ATOM    799  CE1 TYR   184      21.518  -0.089  35.713  1.00 50.00
ATOM    800  CE2 TYR   184      22.089   2.223  35.502  1.00 50.00
ATOM    801  CZ  TYR   184      22.084   1.047  36.243  1.00 50.00
ATOM    802  OH  TYR   184      22.647   0.972  37.468  1.00 50.00
ATOM    803  N   ARG   185      18.428   3.706  32.280  1.00 50.00
ATOM    804  CA  ARG   185      18.139   5.043  32.816  1.00 50.00
ATOM    805  C   ARG   185      16.645   5.358  32.865  1.00 50.00
ATOM    806  O   ARG   185      16.199   6.000  33.799  1.00 50.00
ATOM    807  CB  ARG   185      18.834   6.097  31.970  1.00 50.00
ATOM    808  CG  ARG   185      20.347   5.923  32.080  1.00 50.00
ATOM    809  CD  ARG   185      21.062   7.004  31.295  1.00 50.00
ATOM    810  NE  ARG   185      20.683   8.321  31.852  1.00 50.00
ATOM    811  CZ  ARG   185      21.340   8.966  32.820  1.00 50.00
ATOM    812  NH1 ARG   185      22.439   8.442  33.317  1.00 50.00
ATOM    813  NH2 ARG   185      21.011  10.203  33.183  1.00 50.00
ATOM    814  N   ILE   186      15.871   4.810  31.938  1.00 50.00
ATOM    815  CA  ILE   186      14.433   5.132  31.817  1.00 50.00
ATOM    816  C   ILE   186      13.534   4.039  32.423  1.00 50.00
ATOM    817  O   ILE   186      12.506   4.280  33.056  1.00 50.00
ATOM    818  CB  ILE   186      14.046   5.428  30.357  1.00 50.00
ATOM    819  CG1 ILE   186      14.847   6.622  29.811  1.00 50.00
ATOM    820  CG2 ILE   186      12.526   5.664  30.229  1.00 50.00
ATOM    821  CD1 ILE   186      14.529   6.922  28.341  1.00 50.00
ATOM    822  N   ASP   187      13.812   2.815  32.064  1.00 50.00
ATOM    823  CA  ASP   187      12.988   1.695  32.528  1.00 50.00
ATOM    824  C   ASP   187      13.350   1.174  33.921  1.00 50.00
ATOM    825  O   ASP   187      12.510   0.567  34.577  1.00 50.00
ATOM    826  CB  ASP   187      13.055   0.610  31.475  1.00 50.00
ATOM    827  CG  ASP   187      12.210   0.980  30.254  1.00 50.00
ATOM    828  OD1 ASP   187      11.032   1.364  30.419  1.00 50.00
ATOM    829  OD2 ASP   187      12.810   0.980  29.162  1.00 50.00
ATOM    830  N   TYR   188      14.600   1.376  34.320  1.00 50.00
ATOM    831  CA  TYR   188      15.056   0.965  35.656  1.00 50.00
ATOM    832  C   TYR   188      15.104   2.182  36.584  1.00 50.00
ATOM    833  O   TYR   188      14.166   2.428  37.335  1.00 50.00
ATOM    834  CB  TYR   188      16.408   0.248  35.577  1.00 50.00
ATOM    835  CG  TYR   188      16.845  -0.227  36.965  1.00 50.00
ATOM    836  CD1 TYR   188      16.328  -1.413  37.468  1.00 50.00
ATOM    837  CD2 TYR   188      17.748   0.515  37.719  1.00 50.00
ATOM    838  CE1 TYR   188      16.716  -1.861  38.723  1.00 50.00
ATOM    839  CE2 TYR   188      18.138   0.068  38.975  1.00 50.00
ATOM    840  CZ  TYR   188      17.624  -1.124  39.472  1.00 50.00
ATOM    841  OH  TYR   188      18.028  -1.587  40.681  1.00 50.00
ATOM    842  N   LEU   189      16.133   3.008  36.422  1.00 50.00
ATOM    843  CA  LEU   189      16.302   4.221  37.241  1.00 50.00
ATOM    844  C   LEU   189      15.072   5.113  37.239  1.00 50.00
ATOM    845  O   LEU   189      14.498   5.403  38.283  1.00 50.00
ATOM    846  CB  LEU   189      17.472   5.062  36.738  1.00 50.00
ATOM    847  CG  LEU   189      18.820   4.412  37.035  1.00 50.00
ATOM    848  CD1 LEU   189      19.929   5.279  36.441  1.00 50.00
ATOM    849  CD2 LEU   189      19.028   4.243  38.544  1.00 50.00
ATOM    850  N   ALA   190      14.571   5.363  36.041  1.00 50.00
ATOM    851  CA  ALA   190      13.425   6.244  35.936  1.00 50.00
ATOM    852  C   ALA   190      12.212   5.633  36.663  1.00 50.00
ATOM    853  O   ALA   190      11.646   6.267  37.544  1.00 50.00
ATOM    854  CB  ALA   190      13.275   6.590  34.463  1.00 50.00
ATOM    855  N   THR   191      11.923   4.350  36.458  1.00 50.00
ATOM    856  CA  THR   191      10.775   3.723  37.152  1.00 50.00
ATOM    857  C   THR   191      10.986   3.698  38.673  1.00 50.00
ATOM    858  O   THR   191      10.060   3.975  39.431  1.00 50.00
ATOM    859  CB  THR   191      10.503   2.300  36.666  1.00 50.00
ATOM    860  OG1 THR   191      11.627   1.481  36.982  1.00 50.00
ATOM    861  CG2 THR   191      10.144   2.291  35.178  1.00 50.00
ATOM    862  N   LYS   192      12.248   3.528  39.074  1.00 50.00
ATOM    863  CA  LYS   192      12.681   3.622  40.479  1.00 50.00
ATOM    864  C   LYS   192      12.343   5.009  41.049  1.00 50.00
ATOM    865  O   LYS   192      11.768   5.134  42.129  1.00 50.00
ATOM    866  CB  LYS   192      14.191   3.392  40.569  1.00 50.00
ATOM    867  CG  LYS   192      14.663   3.317  42.019  1.00 50.00
ATOM    868  CD  LYS   192      16.189   3.276  42.079  1.00 50.00
ATOM    869  CE  LYS   192      16.691   2.947  43.488  1.00 50.00
ATOM    870  NZ  LYS   192      16.280   3.947  44.485  1.00 50.00
ATOM    871  N   ASN   193      12.599   6.037  40.250  1.00 50.00
ATOM    872  CA  ASN   193      12.262   7.422  40.621  1.00 50.00
ATOM    873  C   ASN   193      10.756   7.614  40.822  1.00 50.00
ATOM    874  O   ASN   193      10.339   8.193  41.824  1.00 50.00
ATOM    875  CB  ASN   193      12.762   8.419  39.576  1.00 50.00
ATOM    876  CG  ASN   193      14.283   8.545  39.548  1.00 50.00
ATOM    877  OD1 ASN   193      15.006   8.106  40.429  1.00 50.00
ATOM    878  ND2 ASN   193      14.776   9.197  38.521  1.00 50.00
ATOM    879  N   LEU   194       9.967   6.989  39.948  1.00 50.00
ATOM    880  CA  LEU   194       8.497   7.063  40.033  1.00 50.00
ATOM    881  C   LEU   194       7.934   6.359  41.259  1.00 50.00
ATOM    882  O   LEU   194       7.126   6.931  41.980  1.00 50.00
ATOM    883  CB  LEU   194       7.800   6.460  38.814  1.00 50.00
ATOM    884  CG  LEU   194       7.857   7.372  37.596  1.00 50.00
ATOM    885  CD1 LEU   194       7.184   6.707  36.400  1.00 50.00
ATOM    886  CD2 LEU   194       7.262   8.763  37.842  1.00 50.00
ATOM    887  N   VAL   195       8.452   5.162  41.508  1.00 50.00
ATOM    888  CA  VAL   195       8.004   4.334  42.640  1.00 50.00
ATOM    889  C   VAL   195       8.392   4.976  43.977  1.00 50.00
ATOM    890  O   VAL   195       7.553   5.116  44.862  1.00 50.00
ATOM    891  CB  VAL   195       8.525   2.888  42.537  1.00 50.00
ATOM    892  CG1 VAL   195       8.011   2.211  41.265  1.00 50.00
ATOM    893  CG2 VAL   195      10.048   2.759  42.597  1.00 50.00
ATOM    894  N   ASP   196       9.620   5.487  44.034  1.00 50.00
ATOM    895  CA  ASP   196      10.148   6.138  45.247  1.00 50.00
ATOM    896  C   ASP   196       9.372   7.399  45.600  1.00 50.00
ATOM    897  O   ASP   196       9.079   7.704  46.750  1.00 50.00
ATOM    898  CB  ASP   196      11.627   6.490  45.084  1.00 50.00
ATOM    899  CG  ASP   196      12.519   5.245  45.060  1.00 50.00
ATOM    900  OD1 ASP   196      11.999   4.134  45.312  1.00 50.00
ATOM    901  OD2 ASP   196      13.732   5.440  44.846  1.00 50.00
ATOM    902  N   ALA   197       9.046   8.168  44.590  1.00 50.00
ATOM    903  CA  ALA   197       8.336   9.408  44.877  1.00 50.00
ATOM    904  C   ALA   197       6.835   9.194  45.116  1.00 50.00
ATOM    905  O   ALA   197       6.164   9.868  45.893  1.00 50.00
ATOM    906  CB  ALA   197       8.769  10.273  43.726  1.00 50.00
ATOM    907  N   ALA   198       6.303   8.148  44.532  1.00 50.00
ATOM    908  CA  ALA   198       4.928   7.793  44.836  1.00 50.00
ATOM    909  C   ALA   198       4.796   7.220  46.269  1.00 50.00
ATOM    910  O   ALA   198       3.887   7.610  47.003  1.00 50.00
ATOM    911  CB  ALA   198       4.599   6.986  43.603  1.00 50.00
ATOM    912  N   THR   199       5.831   6.522  46.745  1.00 50.00
ATOM    913  CA  THR   199       5.903   6.035  48.142  1.00 50.00
ATOM    914  C   THR   199       6.050   7.197  49.135  1.00 50.00
ATOM    915  O   THR   199       5.341   7.239  50.137  1.00 50.00
ATOM    916  CB  THR   199       7.052   5.042  48.369  1.00 50.00
ATOM    917  OG1 THR   199       8.296   5.679  48.098  1.00 50.00
ATOM    918  CG2 THR   199       6.902   3.786  47.512  1.00 50.00
ATOM    919  N   SER   200       6.862   8.191  48.768  1.00 50.00
ATOM    920  CA  SER   200       7.026   9.416  49.578  1.00 50.00
ATOM    921  C   SER   200       5.695  10.174  49.705  1.00 50.00
ATOM    922  O   SER   200       5.348  10.647  50.785  1.00 50.00
ATOM    923  CB  SER   200       8.099  10.343  48.990  1.00 50.00
ATOM    924  OG  SER   200       7.683  10.811  47.709  1.00 50.00
ATOM    925  N   ALA   201       4.934  10.171  48.611  1.00 50.00
ATOM    926  CA  ALA   201       3.621  10.824  48.524  1.00 50.00
ATOM    927  C   ALA   201       2.500  10.054  49.227  1.00 50.00
ATOM    928  O   ALA   201       1.423  10.626  49.383  1.00 50.00
ATOM    929  CB  ALA   201       3.245  11.054  47.061  1.00 50.00
ATOM    930  N   LYS   202       2.750   8.781  49.571  1.00 50.00
ATOM    931  CA  LYS   202       1.787   7.898  50.271  1.00 50.00
ATOM    932  C   LYS   202       0.747   7.287  49.318  1.00 50.00
ATOM    933  O   LYS   202      -0.392   6.962  49.659  1.00 50.00
ATOM    934  CB  LYS   202       1.094   8.672  51.414  1.00 50.00
ATOM    935  CG  LYS   202       0.067   7.919  52.253  1.00 50.00
ATOM    936  CD  LYS   202       0.762   6.767  52.968  1.00 50.00
ATOM    937  CE  LYS   202      -0.254   5.925  53.731  1.00 50.00
ATOM    938  NZ  LYS   202      -1.114   5.160  52.817  1.00 50.00
ATOM    939  N   VAL   203       1.131   7.076  48.084  1.00 50.00
ATOM    940  CA  VAL   203       0.224   6.335  47.178  1.00 50.00
ATOM    941  C   VAL   203      -0.143   4.958  47.812  1.00 50.00
ATOM    942  O   VAL   203       0.632   4.335  48.539  1.00 50.00
ATOM    943  CB  VAL   203       0.943   6.208  45.855  1.00 50.00
ATOM    944  CG1 VAL   203       2.152   5.413  46.249  1.00 50.00
ATOM    945  CG2 VAL   203       0.124   5.536  44.761  1.00 50.00
ATOM    946  N   ASN   204      -1.276   4.449  47.384  1.00 50.00
ATOM    947  CA  ASN   204      -1.829   3.211  47.945  1.00 50.00
ATOM    948  C   ASN   204      -1.620   1.994  47.045  1.00 50.00
ATOM    949  O   ASN   204      -1.611   0.868  47.539  1.00 50.00
ATOM    950  CB  ASN   204      -3.318   3.400  48.232  1.00 50.00
ATOM    951  CG  ASN   204      -3.549   4.480  49.290  1.00 50.00
ATOM    952  OD1 ASN   204      -4.177   5.500  49.048  1.00 50.00
ATOM    953  ND2 ASN   204      -3.094   4.205  50.495  1.00 50.00
ATOM    954  N   ASN   205      -1.518   2.242  45.741  1.00 50.00
ATOM    955  CA  ASN   205      -1.399   1.161  44.755  1.00 50.00
ATOM    956  C   ASN   205      -0.678   1.639  43.491  1.00 50.00
ATOM    957  O   ASN   205      -0.962   2.710  42.957  1.00 50.00
ATOM    958  CB  ASN   205      -2.806   0.648  44.433  1.00 50.00
ATOM    959  CG  ASN   205      -2.818  -0.548  43.481  1.00 50.00
ATOM    960  OD1 ASN   205      -1.817  -1.187  43.188  1.00 50.00
ATOM    961  ND2 ASN   205      -3.984  -0.821  42.944  1.00 50.00
ATOM    962  N   PHE   206       0.278   0.817  43.073  1.00 50.00
ATOM    963  CA  PHE   206       1.054   1.043  41.847  1.00 50.00
ATOM    964  C   PHE   206       0.789  -0.037  40.811  1.00 50.00
ATOM    965  O   PHE   206       0.984  -1.220  41.061  1.00 50.00
ATOM    966  CB  PHE   206       2.546   1.022  42.172  1.00 50.00
ATOM    967  CG  PHE   206       2.938   2.099  43.177  1.00 50.00
ATOM    968  CD1 PHE   206       2.268   3.304  43.149  1.00 50.00
ATOM    969  CD2 PHE   206       4.114   1.961  43.890  1.00 50.00
ATOM    970  CE1 PHE   206       2.915   4.380  43.717  1.00 50.00
ATOM    971  CE2 PHE   206       4.679   3.004  44.575  1.00 50.00
ATOM    972  CZ  PHE   206       4.055   4.220  44.438  1.00 50.00
ATOM    973  N   ILE   207       0.459   0.422  39.614  1.00 50.00
ATOM    974  CA  ILE   207       0.324  -0.477  38.455  1.00 50.00
ATOM    975  C   ILE   207       1.427  -0.104  37.462  1.00 50.00
ATOM    976  O   ILE   207       1.638   1.071  37.174  1.00 50.00
ATOM    977  CB  ILE   207      -1.063  -0.329  37.811  1.00 50.00
ATOM    978  CG1 ILE   207      -2.158  -0.621  38.846  1.00 50.00
ATOM    979  CG2 ILE   207      -1.194  -1.243  36.577  1.00 50.00
ATOM    980  CD1 ILE   207      -3.548  -0.239  38.336  1.00 50.00
ATOM    981  N   LEU   208       2.092  -1.143  36.964  1.00 50.00
ATOM    982  CA  LEU   208       3.150  -1.014  35.957  1.00 50.00
ATOM    983  C   LEU   208       2.848  -1.880  34.738  1.00 50.00
ATOM    984  O   LEU   208       2.595  -3.069  34.899  1.00 50.00
ATOM    985  CB  LEU   208       4.501  -1.390  36.599  1.00 50.00
ATOM    986  CG  LEU   208       5.678  -0.916  35.733  1.00 50.00
ATOM    987  CD1 LEU   208       6.940  -0.576  36.526  1.00 50.00
ATOM    988  CD2 LEU   208       6.022  -2.022  34.780  1.00 50.00
ATOM    989  N   VAL   209       3.104  -1.305  33.561  1.00 50.00
ATOM    990  CA  VAL   209       3.017  -2.056  32.293  1.00 50.00
ATOM    991  C   VAL   209       4.426  -2.300  31.746  1.00 50.00
ATOM    992  O   VAL   209       5.213  -1.370  31.591  1.00 50.00
ATOM    993  CB  VAL   209       2.210  -1.269  31.254  1.00 50.00
ATOM    994  CG1 VAL   209       2.075  -2.010  29.929  1.00 50.00
ATOM    995  CG2 VAL   209       0.813  -0.974  31.750  1.00 50.00
ATOM    996  N   THR   210       4.699  -3.570  31.471  1.00 50.00
ATOM    997  CA  THR   210       5.974  -3.998  30.861  1.00 50.00
ATOM    998  C   THR   210       5.692  -4.854  29.613  1.00 50.00
ATOM    999  O   THR   210       4.936  -4.452  28.747  1.00 50.00
ATOM   1000  CB  THR   210       6.864  -4.692  31.906  1.00 50.00
ATOM   1001  OG1 THR   210       7.145  -3.772  32.935  1.00 50.00
ATOM   1002  CG2 THR   210       8.248  -5.134  31.427  1.00 50.00
ATOM   1003  N   SER   211       6.338  -6.012  29.528  1.00 50.00
ATOM   1004  CA  SER   211       6.336  -6.873  28.345  1.00 50.00
ATOM   1005  C   SER   211       6.661  -8.304  28.763  1.00 50.00
ATOM   1006  O   SER   211       7.343  -8.562  29.753  1.00 50.00
ATOM   1007  CB  SER   211       7.412  -6.377  27.375  1.00 50.00
ATOM   1008  OG  SER   211       7.382  -7.180  26.197  1.00 50.00
ATOM   1009  N   LEU   212       6.022  -9.207  28.032  1.00 50.00
ATOM   1010  CA  LEU   212       6.367 -10.631  28.088  1.00 50.00
ATOM   1011  C   LEU   212       7.769 -10.846  27.495  1.00 50.00
ATOM   1012  O   LEU   212       8.273 -10.024  26.730  1.00 50.00
ATOM   1013  CB  LEU   212       5.320 -11.438  27.311  1.00 50.00
ATOM   1014  CG  LEU   212       5.524 -12.951  27.476  1.00 50.00
ATOM   1015  CD1 LEU   212       5.399 -13.395  28.939  1.00 50.00
ATOM   1016  CD2 LEU   212       4.558 -13.715  26.573  1.00 50.00
ATOM   1017  N   GLY   213       8.408 -11.934  27.935  1.00 50.00
ATOM   1018  CA  GLY   213       9.746 -12.302  27.436  1.00 50.00
ATOM   1019  C   GLY   213      10.833 -12.195  28.513  1.00 50.00
ATOM   1020  O   GLY   213      11.930 -12.725  28.351  1.00 50.00
ATOM   1021  N   THR   214      10.473 -11.576  29.633  1.00 99.99
ATOM   1022  CA  THR   214      11.409 -11.316  30.737  1.00 99.99
ATOM   1023  C   THR   214      11.040 -12.128  31.985  1.00 99.99
ATOM   1024  O   THR   214       9.881 -12.468  32.211  1.00 99.99
ATOM   1025  CB  THR   214      11.435  -9.812  31.060  1.00 99.99
ATOM   1026  OG1 THR   214      12.454  -9.571  32.033  1.00 99.99
ATOM   1027  CG2 THR   214      10.078  -9.260  31.526  1.00 99.99
ATOM   1028  N   ASN   215      12.068 -12.383  32.782  1.00 99.99
ATOM   1029  CA  ASN   215      11.936 -13.009  34.108  1.00 99.99
ATOM   1030  C   ASN   215      13.220 -12.759  34.886  1.00 99.99
ATOM   1031  O   ASN   215      14.233 -12.357  34.316  1.00 99.99
ATOM   1032  CB  ASN   215      11.725 -14.501  33.914  1.00 99.99
ATOM   1033  CG  ASN   215      11.653 -15.443  35.090  1.00 99.99
ATOM   1034  OD1 ASN   215      12.633 -15.832  35.702  1.00 99.99
ATOM   1035  ND2 ASN   215      10.424 -15.783  35.346  1.00 99.99
ATOM   1036  N   LYS   216      13.137 -13.052  36.178  1.00 99.99
ATOM   1037  CA  LYS   216      14.292 -12.916  37.082  1.00 99.99
ATOM   1038  C   LYS   216      15.523 -13.696  36.582  1.00 99.99
ATOM   1039  O   LYS   216      16.655 -13.355  36.909  1.00 99.99
ATOM   1040  CB  LYS   216      13.901 -13.352  38.499  1.00 99.99
ATOM   1041  CG  LYS   216      13.538 -14.836  38.596  1.00 99.99
ATOM   1042  CD  LYS   216      13.108 -15.204  40.013  1.00 99.99
ATOM   1043  CE  LYS   216      12.803 -16.700  40.122  1.00 99.99
ATOM   1044  NZ  LYS   216      14.008 -17.513  39.896  1.00 99.99
ATOM   1045  N   PHE   217      15.261 -14.749  35.812  1.00 99.99
ATOM   1046  CA  PHE   217      16.309 -15.597  35.236  1.00 99.99
ATOM   1047  C   PHE   217      16.257 -15.578  33.707  1.00 99.99
ATOM   1048  O   PHE   217      17.302 -15.425  33.086  1.00 99.99
ATOM   1049  CB  PHE   217      16.105 -17.029  35.733  1.00 99.99
ATOM   1050  CG  PHE   217      17.276 -17.933  35.344  1.00 99.99
ATOM   1051  CD1 PHE   217      17.258 -18.644  34.150  1.00 99.99
ATOM   1052  CD2 PHE   217      18.335 -18.079  36.229  1.00 99.99
ATOM   1053  CE1 PHE   217      18.297 -19.515  33.849  1.00 99.99
ATOM   1054  CE2 PHE   217      19.372 -18.952  35.929  1.00 99.99
ATOM   1055  CZ  PHE   217      19.352 -19.672  34.740  1.00 99.99
ATOM   1056  N   GLY   218      15.028 -15.698  33.180  1.00 99.99
ATOM   1057  CA  GLY   218      14.744 -16.023  31.775  1.00 99.99
ATOM   1058  C   GLY   218      13.561 -15.264  31.154  1.00 99.99
ATOM   1059  O   GLY   218      12.457 -15.520  31.582  1.00 99.99
ATOM   1060  N   PHE   219      13.595 -14.863  29.904  1.00 50.00
ATOM   1061  CA  PHE   219      14.637 -15.271  28.964  1.00 50.00
ATOM   1062  C   PHE   219      15.527 -14.058  28.696  1.00 50.00
ATOM   1063  O   PHE   219      15.222 -13.239  27.832  1.00 50.00
ATOM   1064  CB  PHE   219      14.032 -15.907  27.713  1.00 50.00
ATOM   1065  CG  PHE   219      15.167 -16.459  26.857  1.00 50.00
ATOM   1066  CD1 PHE   219      15.740 -17.691  27.130  1.00 50.00
ATOM   1067  CD2 PHE   219      15.604 -15.726  25.777  1.00 50.00
ATOM   1068  CE1 PHE   219      16.758 -18.183  26.324  1.00 50.00
ATOM   1069  CE2 PHE   219      16.598 -16.233  24.955  1.00 50.00
ATOM   1070  CZ  PHE   219      17.190 -17.452  25.230  1.00 50.00
ATOM   1071  N   PRO   220      16.660 -14.001  29.415  1.00 50.00
ATOM   1072  CA  PRO   220      17.636 -12.910  29.326  1.00 50.00
ATOM   1073  C   PRO   220      18.292 -12.851  27.942  1.00 50.00
ATOM   1074  O   PRO   220      18.772 -11.796  27.541  1.00 50.00
ATOM   1075  CB  PRO   220      18.665 -13.218  30.417  1.00 50.00
ATOM   1076  CG  PRO   220      18.699 -14.741  30.487  1.00 50.00
ATOM   1077  CD  PRO   220      17.265 -15.122  30.151  1.00 50.00
ATOM   1078  N   ALA   221      18.227 -13.945  27.180  1.00 50.00
ATOM   1079  CA  ALA   221      18.862 -13.951  25.850  1.00 50.00
ATOM   1080  C   ALA   221      17.894 -13.554  24.727  1.00 50.00
ATOM   1081  O   ALA   221      18.127 -13.736  23.536  1.00 50.00
ATOM   1082  CB  ALA   221      19.535 -15.305  25.609  1.00 50.00
ATOM   1083  N   ALA   222      16.727 -13.079  25.130  1.00 50.00
ATOM   1084  CA  ALA   222      15.703 -12.676  24.182  1.00 50.00
ATOM   1085  C   ALA   222      16.240 -11.606  23.248  1.00 50.00
ATOM   1086  O   ALA   222      16.930 -10.680  23.675  1.00 50.00
ATOM   1087  CB  ALA   222      14.797 -12.027  25.142  1.00 50.00
ATOM   1088  N   ILE   223      15.754 -11.685  22.019  1.00 50.00
ATOM   1089  CA  ILE   223      16.242 -10.809  20.939  1.00 50.00
ATOM   1090  C   ILE   223      16.070  -9.319  21.261  1.00 50.00
ATOM   1091  O   ILE   223      16.931  -8.510  20.924  1.00 50.00
ATOM   1092  CB  ILE   223      15.548 -11.136  19.609  1.00 50.00
ATOM   1093  CG1 ILE   223      14.032 -10.880  19.686  1.00 50.00
ATOM   1094  CG2 ILE   223      15.885 -12.577  19.192  1.00 50.00
ATOM   1095  CD1 ILE   223      13.317 -10.965  18.336  1.00 50.00
ATOM   1096  N   LEU   224      14.994  -8.996  21.979  1.00 50.00
ATOM   1097  CA  LEU   224      14.664  -7.599  22.293  1.00 50.00
ATOM   1098  C   LEU   224      15.709  -6.891  23.150  1.00 50.00
ATOM   1099  O   LEU   224      15.933  -5.692  22.997  1.00 50.00
ATOM   1100  CB  LEU   224      13.270  -7.444  22.902  1.00 50.00
ATOM   1101  CG  LEU   224      12.154  -7.621  21.854  1.00 50.00
ATOM   1102  CD1 LEU   224      10.751  -7.210  22.266  1.00 50.00
ATOM   1103  CD2 LEU   224      12.203  -6.452  20.932  1.00 50.00
ATOM   1104  N   ASN   225      16.408  -7.675  23.962  1.00 50.00
ATOM   1105  CA  ASN   225      17.512  -7.161  24.790  1.00 50.00
ATOM   1106  C   ASN   225      18.683  -6.614  23.961  1.00 50.00
ATOM   1107  O   ASN   225      19.357  -5.675  24.374  1.00 50.00
ATOM   1108  CB  ASN   225      17.977  -8.250  25.755  1.00 50.00
ATOM   1109  CG  ASN   225      16.927  -8.474  26.845  1.00 50.00
ATOM   1110  OD1 ASN   225      16.363  -7.544  27.411  1.00 50.00
ATOM   1111  ND2 ASN   225      16.653  -9.728  27.123  1.00 50.00
ATOM   1112  N   LEU   226      18.856  -7.166  22.763  1.00 50.00
ATOM   1113  CA  LEU   226      19.881  -6.698  21.815  1.00 50.00
ATOM   1114  C   LEU   226      19.558  -5.355  21.157  1.00 50.00
ATOM   1115  O   LEU   226      20.457  -4.676  20.683  1.00 50.00
ATOM   1116  CB  LEU   226      20.164  -7.754  20.741  1.00 50.00
ATOM   1117  CG  LEU   226      21.112  -8.854  21.241  1.00 50.00
ATOM   1118  CD1 LEU   226      20.518  -9.694  22.378  1.00 50.00
ATOM   1119  CD2 LEU   226      21.497  -9.764  20.077  1.00 50.00
ATOM   1120  N   PHE   227      18.280  -4.971  21.166  1.00 50.00
ATOM   1121  CA  PHE   227      17.801  -3.758  20.474  1.00 50.00
ATOM   1122  C   PHE   227      18.510  -2.536  21.030  1.00 50.00
ATOM   1123  O   PHE   227      18.427  -2.301  22.214  1.00 50.00
ATOM   1124  CB  PHE   227      16.289  -3.581  20.653  1.00 50.00
ATOM   1125  CG  PHE   227      15.473  -4.622  19.881  1.00 50.00
ATOM   1126  CD1 PHE   227      15.934  -5.920  19.678  1.00 50.00
ATOM   1127  CD2 PHE   227      14.248  -4.250  19.343  1.00 50.00
ATOM   1128  CE1 PHE   227      15.196  -6.845  18.973  1.00 50.00
ATOM   1129  CE2 PHE   227      13.515  -5.172  18.603  1.00 50.00
ATOM   1130  CZ  PHE   227      13.981  -6.473  18.429  1.00 50.00
ATOM   1131  N   TRP   228      19.417  -1.954  20.268  1.00 50.00
ATOM   1132  CA  TRP   228      20.252  -0.806  20.709  1.00 50.00
ATOM   1133  C   TRP   228      21.171  -1.181  21.891  1.00 50.00
ATOM   1134  O   TRP   228      21.654  -0.339  22.647  1.00 50.00
ATOM   1135  CB  TRP   228      19.348   0.395  21.055  1.00 50.00
ATOM   1136  CG  TRP   228      20.099   1.640  21.524  1.00 50.00
ATOM   1137  CD1 TRP   228      20.306   2.086  22.764  1.00 50.00
ATOM   1138  CD2 TRP   228      20.758   2.523  20.697  1.00 50.00
ATOM   1139  NE1 TRP   228      21.035   3.175  22.775  1.00 50.00
ATOM   1140  CE2 TRP   228      21.328   3.474  21.526  1.00 50.00
ATOM   1141  CE3 TRP   228      20.896   2.593  19.326  1.00 50.00
ATOM   1142  CZ2 TRP   228      22.042   4.524  20.991  1.00 50.00
ATOM   1143  CZ3 TRP   228      21.607   3.655  18.785  1.00 50.00
ATOM   1144  CH2 TRP   228      22.174   4.616  19.616  1.00 50.00
ATOM   1145  N   GLY   229      21.431  -2.487  22.031  1.00 50.00
ATOM   1146  CA  GLY   229      22.244  -3.038  23.136  1.00 50.00
ATOM   1147  C   GLY   229      21.756  -2.516  24.493  1.00 50.00
ATOM   1148  O   GLY   229      22.532  -2.224  25.399  1.00 50.00
ATOM   1149  N   VAL   230      20.441  -2.431  24.607  1.00 50.00
ATOM   1150  CA  VAL   230      19.797  -1.773  25.750  1.00 50.00
ATOM   1151  C   VAL   230      19.491  -2.709  26.922  1.00 50.00
ATOM   1152  O   VAL   230      19.238  -2.225  28.023  1.00 50.00
ATOM   1153  CB  VAL   230      18.466  -1.188  25.303  1.00 50.00
ATOM   1154  CG1 VAL   230      18.549  -0.098  24.274  1.00 50.00
ATOM   1155  CG2 VAL   230      17.528  -2.239  24.749  1.00 50.00
ATOM   1156  N   LEU   231      19.244  -3.982  26.591  1.00 50.00
ATOM   1157  CA  LEU   231      18.716  -4.965  27.557  1.00 50.00
ATOM   1158  C   LEU   231      17.386  -4.475  28.155  1.00 50.00
ATOM   1159  O   LEU   231      17.166  -4.510  29.367  1.00 50.00
ATOM   1160  CB  LEU   231      19.745  -5.217  28.670  1.00 50.00
ATOM   1161  CG  LEU   231      20.862  -6.193  28.299  1.00 50.00
ATOM   1162  CD1 LEU   231      21.748  -5.687  27.155  1.00 50.00
ATOM   1163  CD2 LEU   231      21.706  -6.453  29.546  1.00 50.00
ATOM   1164  N   CYS   232      16.488  -4.026  27.274  1.00 50.00
ATOM   1165  CA  CYS   232      15.207  -3.417  27.690  1.00 50.00
ATOM   1166  C   CYS   232      14.416  -4.288  28.665  1.00 50.00
ATOM   1167  O   CYS   232      14.039  -3.814  29.733  1.00 50.00
ATOM   1168  CB  CYS   232      14.287  -3.130  26.501  1.00 50.00
ATOM   1169  SG  CYS   232      14.671  -1.599  25.584  1.00 50.00
ATOM   1170  N   TRP   233      14.282  -5.569  28.335  1.00 50.00
ATOM   1171  CA  TRP   233      13.500  -6.508  29.162  1.00 50.00
ATOM   1172  C   TRP   233      14.104  -6.728  30.545  1.00 50.00
ATOM   1173  O   TRP   233      13.380  -6.763  31.538  1.00 50.00
ATOM   1174  CB  TRP   233      13.368  -7.861  28.468  1.00 50.00
ATOM   1175  CG  TRP   233      12.576  -7.771  27.164  1.00 50.00
ATOM   1176  CD1 TRP   233      11.955  -6.702  26.659  1.00 50.00
ATOM   1177  CD2 TRP   233      12.296  -8.829  26.343  1.00 50.00
ATOM   1178  NE1 TRP   233      11.306  -7.047  25.555  1.00 50.00
ATOM   1179  CE2 TRP   233      11.479  -8.368  25.337  1.00 50.00
ATOM   1180  CE3 TRP   233      12.607 -10.189  26.349  1.00 50.00
ATOM   1181  CZ2 TRP   233      11.044  -9.241  24.365  1.00 50.00
ATOM   1182  CZ3 TRP   233      12.147 -11.012  25.336  1.00 50.00
ATOM   1183  CH2 TRP   233      11.427 -10.550  24.277  1.00 50.00
ATOM   1184  N   LYS   234      15.432  -6.781  30.572  1.00 50.00
ATOM   1185  CA  LYS   234      16.187  -6.998  31.815  1.00 50.00
ATOM   1186  C   LYS   234      15.990  -5.838  32.800  1.00 50.00
ATOM   1187  O   LYS   234      15.678  -6.050  33.970  1.00 50.00
ATOM   1188  CB  LYS   234      17.672  -7.160  31.476  1.00 50.00
ATOM   1189  CG  LYS   234      18.508  -7.544  32.700  1.00 50.00
ATOM   1190  CD  LYS   234      18.104  -8.917  33.246  1.00 50.00
ATOM   1191  CE  LYS   234      18.939  -9.300  34.468  1.00 50.00
ATOM   1192  NZ  LYS   234      18.709  -8.376  35.589  1.00 50.00
ATOM   1193  N   ARG   235      16.114  -4.625  32.271  1.00 99.99
ATOM   1194  CA  ARG   235      15.976  -3.394  33.070  1.00 99.99
ATOM   1195  C   ARG   235      14.576  -3.211  33.657  1.00 99.99
ATOM   1196  O   ARG   235      14.401  -2.561  34.686  1.00 99.99
ATOM   1197  CB  ARG   235      16.354  -2.173  32.229  1.00 99.99
ATOM   1198  CG  ARG   235      17.824  -2.206  31.822  1.00 99.99
ATOM   1199  CD  ARG   235      18.714  -2.225  33.056  1.00 99.99
ATOM   1200  NE  ARG   235      20.113  -2.238  32.604  1.00 99.99
ATOM   1201  CZ  ARG   235      20.864  -3.319  32.417  1.00 99.99
ATOM   1202  NH1 ARG   235      20.331  -4.508  32.586  1.00 99.99
ATOM   1203  NH2 ARG   235      22.153  -3.184  32.142  1.00 99.99
ATOM   1204  N   LYS   236      13.594  -3.761  32.950  1.00 99.99
ATOM   1205  CA  LYS   236      12.189  -3.750  33.375  1.00 99.99
ATOM   1206  C   LYS   236      12.008  -4.769  34.495  1.00 99.99
ATOM   1207  O   LYS   236      11.520  -5.886  34.314  1.00 99.99
ATOM   1208  CB  LYS   236      11.347  -4.156  32.174  1.00 99.99
ATOM   1209  CG  LYS   236      11.430  -3.178  31.005  1.00 99.99
ATOM   1210  CD  LYS   236      10.898  -1.805  31.388  1.00 99.99
ATOM   1211  CE  LYS   236       9.409  -1.803  31.688  1.00 99.99
ATOM   1212  NZ  LYS   236       8.950  -0.479  32.102  1.00 99.99
ATOM   1213  N   ALA   237      12.327  -4.305  35.690  1.00 99.99
ATOM   1214  CA  ALA   237      12.592  -5.274  36.729  1.00 99.99
ATOM   1215  C   ALA   237      11.593  -5.238  37.875  1.00 99.99
ATOM   1216  O   ALA   237      12.138  -5.608  38.887  1.00 99.99
ATOM   1217  CB  ALA   237      14.058  -5.139  37.185  1.00 99.99
ATOM   1218  N   GLU   238      10.481  -4.498  37.881  1.00 50.00
ATOM   1219  CA  GLU   238       9.196  -4.934  38.529  1.00 50.00
ATOM   1220  C   GLU   238       9.357  -5.530  39.929  1.00 50.00
ATOM   1221  O   GLU   238       8.581  -5.177  40.865  1.00 50.00
ATOM   1222  CB  GLU   238       8.614  -5.977  37.565  1.00 50.00
ATOM   1223  CG  GLU   238       8.402  -5.455  36.140  1.00 50.00
ATOM   1224  CD  GLU   238       8.135  -6.595  35.158  1.00 50.00
ATOM   1225  OE1 GLU   238       8.708  -7.687  35.351  1.00 50.00
ATOM   1226  OE2 GLU   238       7.332  -6.374  34.236  1.00 50.00
ATOM   1227  N   GLU   239      10.205  -6.479  40.094  1.00 50.00
ATOM   1228  CA  GLU   239      10.981  -6.886  41.284  1.00 50.00
ATOM   1229  C   GLU   239      11.203  -5.736  42.294  1.00 50.00
ATOM   1230  O   GLU   239      10.919  -5.920  43.464  1.00 50.00
ATOM   1231  CB  GLU   239      12.312  -7.558  40.909  1.00 50.00
ATOM   1232  CG  GLU   239      13.078  -8.207  42.068  1.00 50.00
ATOM   1233  CD  GLU   239      13.688  -7.214  43.066  1.00 50.00
ATOM   1234  OE1 GLU   239      14.088  -6.108  42.640  1.00 50.00
ATOM   1235  OE2 GLU   239      13.779  -7.609  44.240  1.00 50.00
ATOM   1236  N   ALA   240      11.719  -4.589  41.879  1.00 50.00
ATOM   1237  CA  ALA   240      11.894  -3.471  42.837  1.00 50.00
ATOM   1238  C   ALA   240      10.533  -3.042  43.399  1.00 50.00
ATOM   1239  O   ALA   240      10.336  -2.979  44.611  1.00 50.00
ATOM   1240  CB  ALA   240      12.569  -2.289  42.147  1.00 50.00
ATOM   1241  N   LEU   241       9.571  -2.924  42.489  1.00 50.00
ATOM   1242  CA  LEU   241       8.171  -2.638  42.828  1.00 50.00
ATOM   1243  C   LEU   241       7.548  -3.723  43.721  1.00 50.00
ATOM   1244  O   LEU   241       6.859  -3.422  44.681  1.00 50.00
ATOM   1245  CB  LEU   241       7.346  -2.477  41.546  1.00 50.00
ATOM   1246  CG  LEU   241       5.875  -2.175  41.844  1.00 50.00
ATOM   1247  CD1 LEU   241       5.744  -0.847  42.584  1.00 50.00
ATOM   1248  CD2 LEU   241       5.054  -2.169  40.556  1.00 50.00
ATOM   1249  N   ILE   242       7.838  -4.981  43.422  1.00 50.00
ATOM   1250  CA  ILE   242       7.271  -6.110  44.193  1.00 50.00
ATOM   1251  C   ILE   242       7.842  -6.149  45.609  1.00 50.00
ATOM   1252  O   ILE   242       7.142  -6.460  46.565  1.00 50.00
ATOM   1253  CB  ILE   242       7.468  -7.473  43.516  1.00 50.00
ATOM   1254  CG1 ILE   242       8.925  -7.922  43.456  1.00 50.00
ATOM   1255  CG2 ILE   242       6.878  -7.371  42.130  1.00 50.00
ATOM   1256  CD1 ILE   242       9.265  -9.263  42.811  1.00 50.00
ATOM   1257  N   GLU   243       9.125  -5.816  45.698  1.00 50.00
ATOM   1258  CA  GLU   243       9.871  -5.773  46.963  1.00 50.00
ATOM   1259  C   GLU   243       9.651  -4.476  47.743  1.00 50.00
ATOM   1260  O   GLU   243      10.154  -4.341  48.855  1.00 50.00
ATOM   1261  CB  GLU   243      11.362  -5.918  46.660  1.00 50.00
ATOM   1262  CG  GLU   243      11.673  -7.328  46.157  1.00 50.00
ATOM   1263  CD  GLU   243      11.607  -8.437  47.207  1.00 50.00
ATOM   1264  OE1 GLU   243      11.227  -8.145  48.361  1.00 50.00
ATOM   1265  OE2 GLU   243      11.976  -9.571  46.831  1.00 50.00
ATOM   1266  N   SER   244       8.885  -3.554  47.163  1.00 50.00
ATOM   1267  CA  SER   244       8.805  -2.180  47.691  1.00 50.00
ATOM   1268  C   SER   244       8.019  -2.082  49.004  1.00 50.00
ATOM   1269  O   SER   244       8.310  -1.210  49.821  1.00 50.00
ATOM   1270  CB  SER   244       8.218  -1.211  46.660  1.00 50.00
ATOM   1271  OG  SER   244       6.815  -1.441  46.507  1.00 50.00
ATOM   1272  N   GLY   245       6.994  -2.934  49.143  1.00 50.00
ATOM   1273  CA  GLY   245       6.098  -2.884  50.314  1.00 50.00
ATOM   1274  C   GLY   245       4.734  -2.272  49.972  1.00 50.00
ATOM   1275  O   GLY   245       3.789  -2.371  50.752  1.00 50.00
ATOM   1276  N   LEU   246       4.678  -1.578  48.842  1.00 50.00
ATOM   1277  CA  LEU   246       3.431  -0.974  48.381  1.00 50.00
ATOM   1278  C   LEU   246       2.731  -1.964  47.458  1.00 50.00
ATOM   1279  O   LEU   246       3.335  -2.572  46.580  1.00 50.00
ATOM   1280  CB  LEU   246       3.789   0.311  47.655  1.00 50.00
ATOM   1281  CG  LEU   246       2.535   1.102  47.335  1.00 50.00
ATOM   1282  CD1 LEU   246       2.985   2.533  47.335  1.00 50.00
ATOM   1283  CD2 LEU   246       2.006   0.796  45.948  1.00 50.00
ATOM   1284  N   ASN   247       1.430  -2.027  47.637  1.00 50.00
ATOM   1285  CA  ASN   247       0.539  -2.847  46.821  1.00 50.00
ATOM   1286  C   ASN   247       0.674  -2.538  45.329  1.00 50.00
ATOM   1287  O   ASN   247       0.554  -1.395  44.899  1.00 50.00
ATOM   1288  CB  ASN   247      -0.782  -2.387  47.384  1.00 50.00
ATOM   1289  CG  ASN   247      -0.952  -2.969  48.793  1.00 50.00
ATOM   1290  OD1 ASN   247      -0.426  -4.006  49.194  1.00 50.00
ATOM   1291  ND2 ASN   247      -1.874  -2.392  49.500  1.00 50.00
ATOM   1292  N   TYR   248       0.904  -3.570  44.540  1.00 50.00
ATOM   1293  CA  TYR   248       1.293  -3.384  43.137  1.00 50.00
ATOM   1294  C   TYR   248       0.550  -4.332  42.198  1.00 50.00
ATOM   1295  O   TYR   248       0.027  -5.369  42.589  1.00 50.00
ATOM   1296  CB  TYR   248       2.803  -3.601  43.013  1.00 50.00
ATOM   1297  CG  TYR   248       3.208  -5.024  43.400  1.00 50.00
ATOM   1298  CD1 TYR   248       3.422  -5.334  44.734  1.00 50.00
ATOM   1299  CD2 TYR   248       3.323  -6.006  42.428  1.00 50.00
ATOM   1300  CE1 TYR   248       3.763  -6.622  45.108  1.00 50.00
ATOM   1301  CE2 TYR   248       3.662  -7.295  42.805  1.00 50.00
ATOM   1302  CZ  TYR   248       3.885  -7.604  44.140  1.00 50.00
ATOM   1303  OH  TYR   248       4.232  -8.861  44.503  1.00 50.00
ATOM   1304  N   ALA   249       0.568  -3.948  40.936  1.00 50.00
ATOM   1305  CA  ALA   249       0.137  -4.819  39.847  1.00 50.00
ATOM   1306  C   ALA   249       1.083  -4.669  38.666  1.00 50.00
ATOM   1307  O   ALA   249       1.306  -3.576  38.146  1.00 50.00
ATOM   1308  CB  ALA   249      -1.209  -4.326  39.412  1.00 50.00
ATOM   1309  N   ILE   250       1.633  -5.807  38.278  1.00 50.00
ATOM   1310  CA  ILE   250       2.550  -5.863  37.132  1.00 50.00
ATOM   1311  C   ILE   250       1.822  -6.557  35.986  1.00 50.00
ATOM   1312  O   ILE   250       1.418  -7.713  36.088  1.00 50.00
ATOM   1313  CB  ILE   250       3.850  -6.578  37.509  1.00 50.00
ATOM   1314  CG1 ILE   250       4.511  -5.757  38.621  1.00 50.00
ATOM   1315  CG2 ILE   250       4.757  -6.782  36.282  1.00 50.00
ATOM   1316  CD1 ILE   250       5.832  -6.287  39.129  1.00 50.00
ATOM   1317  N   VAL   251       1.787  -5.835  34.878  1.00 50.00
ATOM   1318  CA  VAL   251       1.087  -6.296  33.672  1.00 50.00
ATOM   1319  C   VAL   251       2.101  -6.374  32.534  1.00 50.00
ATOM   1320  O   VAL   251       2.637  -5.351  32.119  1.00 50.00
ATOM   1321  CB  VAL   251      -0.110  -5.374  33.374  1.00 50.00
ATOM   1322  CG1 VAL   251       0.278  -3.925  33.136  1.00 50.00
ATOM   1323  CG2 VAL   251      -0.923  -5.862  32.180  1.00 50.00
ATOM   1324  N   ARG   252       2.452  -7.603  32.187  1.00 50.00
ATOM   1325  CA  ARG   252       3.426  -7.896  31.120  1.00 50.00
ATOM   1326  C   ARG   252       2.681  -8.204  29.808  1.00 50.00
ATOM   1327  O   ARG   252       2.254  -9.338  29.578  1.00 50.00
ATOM   1328  CB  ARG   252       4.308  -9.059  31.573  1.00 50.00
ATOM   1329  CG  ARG   252       5.097  -8.654  32.815  1.00 50.00
ATOM   1330  CD  ARG   252       5.613  -9.901  33.515  1.00 50.00
ATOM   1331  NE  ARG   252       6.461  -9.507  34.649  1.00 50.00
ATOM   1332  CZ  ARG   252       6.705 -10.258  35.722  1.00 50.00
ATOM   1333  NH1 ARG   252       6.113 -11.438  35.863  1.00 50.00
ATOM   1334  NH2 ARG   252       7.473  -9.802  36.707  1.00 50.00
ATOM   1335  N   PRO   253       2.379  -7.150  29.036  1.00 50.00
ATOM   1336  CA  PRO   253       1.668  -7.205  27.755  1.00 50.00
ATOM   1337  C   PRO   253       2.425  -8.010  26.724  1.00 50.00
ATOM   1338  O   PRO   253       3.653  -7.970  26.667  1.00 50.00
ATOM   1339  CB  PRO   253       1.530  -5.755  27.283  1.00 50.00
ATOM   1340  CG  PRO   253       1.480  -4.997  28.592  1.00 50.00
ATOM   1341  CD  PRO   253       2.527  -5.743  29.394  1.00 50.00
ATOM   1342  N   GLY   254       1.634  -8.799  25.993  1.00 50.00
ATOM   1343  CA  GLY   254       2.123  -9.388  24.738  1.00 50.00
ATOM   1344  C   GLY   254       2.326  -8.253  23.722  1.00 50.00
ATOM   1345  O   GLY   254       2.101  -7.079  24.026  1.00 50.00
ATOM   1346  N   GLY   255       2.644  -8.638  22.480  1.00 50.00
ATOM   1347  CA  GLY   255       2.827  -7.658  21.388  1.00 50.00
ATOM   1348  C   GLY   255       1.589  -6.750  21.278  1.00 50.00
ATOM   1349  O   GLY   255       0.453  -7.222  21.236  1.00 50.00
ATOM   1350  N   MET   256       1.834  -5.445  21.323  1.00 50.00
ATOM   1351  CA  MET   256       0.752  -4.442  21.309  1.00 50.00
ATOM   1352  C   MET   256       0.168  -4.273  19.903  1.00 50.00
ATOM   1353  O   MET   256       0.881  -4.270  18.902  1.00 50.00
ATOM   1354  CB  MET   256       1.255  -3.097  21.837  1.00 50.00
ATOM   1355  CG  MET   256       1.667  -3.197  23.307  1.00 50.00
ATOM   1356  SD  MET   256       2.239  -1.602  23.991  1.00 50.00
ATOM   1357  CE  MET   256       2.563  -2.096  25.670  1.00 50.00
ATOM   1358  N   GLU   257      -1.143  -4.074  19.881  1.00 50.00
ATOM   1359  CA  GLU   257      -1.916  -3.901  18.643  1.00 50.00
ATOM   1360  C   GLU   257      -2.650  -2.563  18.666  1.00 50.00
ATOM   1361  O   GLU   257      -3.214  -2.170  19.687  1.00 50.00
ATOM   1362  CB  GLU   257      -2.950  -5.027  18.532  1.00 50.00
ATOM   1363  CG  GLU   257      -2.298  -6.391  18.276  1.00 50.00
ATOM   1364  CD  GLU   257      -1.631  -6.512  16.897  1.00 50.00
ATOM   1365  OE1 GLU   257      -1.729  -5.551  16.097  1.00 50.00
ATOM   1366  OE2 GLU   257      -1.074  -7.601  16.647  1.00 50.00
ATOM   1367  N   ARG   258      -2.591  -1.874  17.531  1.00 99.99
ATOM   1368  CA  ARG   258      -3.403  -0.667  17.324  1.00 99.99
ATOM   1369  C   ARG   258      -4.858  -1.070  17.039  1.00 99.99
ATOM   1370  O   ARG   258      -5.102  -2.085  16.382  1.00 99.99
ATOM   1371  CB  ARG   258      -2.863   0.184  16.173  1.00 99.99
ATOM   1372  CG  ARG   258      -1.479   0.740  16.498  1.00 99.99
ATOM   1373  CD  ARG   258      -1.039   1.707  15.399  1.00 99.99
ATOM   1374  NE  ARG   258       0.309   2.221  15.699  1.00 99.99
ATOM   1375  CZ  ARG   258       1.462   1.570  15.511  1.00 99.99
ATOM   1376  NH1 ARG   258       1.483   0.340  15.009  1.00 99.99
ATOM   1377  NH2 ARG   258       2.612   2.160  15.814  1.00 99.99
ATOM   1378  N   PRO   259      -5.813  -0.272  17.538  1.00 99.99
ATOM   1379  CA  PRO   259      -7.253  -0.478  17.316  1.00 99.99
ATOM   1380  C   PRO   259      -7.674  -0.100  15.884  1.00 99.99
ATOM   1381  O   PRO   259      -8.601   0.672  15.676  1.00 99.99
ATOM   1382  CB  PRO   259      -7.901   0.421  18.371  1.00 99.99
ATOM   1383  CG  PRO   259      -6.949   1.609  18.434  1.00 99.99
ATOM   1384  CD  PRO   259      -5.588   0.929  18.364  1.00 99.99
ATOM   1385  N   THR   260      -6.959  -0.654  14.909  1.00 99.99
ATOM   1386  CA  THR   260      -7.222  -0.399  13.479  1.00 99.99
ATOM   1387  C   THR   260      -8.403  -1.250  12.987  1.00 99.99
ATOM   1388  O   THR   260      -9.379  -0.772  12.421  1.00 99.99
ATOM   1389  CB  THR   260      -5.954  -0.649  12.639  1.00 99.99
ATOM   1390  OG1 THR   260      -6.251  -0.324  11.284  1.00 99.99
ATOM   1391  CG2 THR   260      -5.371  -2.071  12.735  1.00 99.99
ATOM   1392  N   ASP   261      -8.264  -2.541  13.245  1.00 99.99
ATOM   1393  CA  ASP   261      -9.286  -3.565  12.980  1.00 99.99
ATOM   1394  C   ASP   261      -9.599  -4.314  14.288  1.00 99.99
ATOM   1395  O   ASP   261     -10.252  -5.354  14.269  1.00 99.99
ATOM   1396  CB  ASP   261      -8.735  -4.534  11.917  1.00 99.99
ATOM   1397  CG  ASP   261      -7.522  -5.369  12.372  1.00 99.99
ATOM   1398  OD1 ASP   261      -7.379  -5.617  13.590  1.00 99.99
ATOM   1399  OD2 ASP   261      -6.666  -5.649  11.512  1.00 99.99
ATOM   1400  N   ALA   262      -8.951  -3.861  15.360  1.00 99.99
ATOM   1401  CA  ALA   262      -8.871  -4.598  16.625  1.00 99.99
ATOM   1402  C   ALA   262      -9.733  -3.937  17.687  1.00 99.99
ATOM   1403  O   ALA   262     -10.692  -4.573  18.118  1.00 99.99
ATOM   1404  CB  ALA   262      -7.422  -4.736  17.095  1.00 99.99
ATOM   1405  N   TYR   263      -9.406  -2.697  18.082  1.00 50.00
ATOM   1406  CA  TYR   263     -10.252  -1.959  19.047  1.00 50.00
ATOM   1407  C   TYR   263     -10.208  -2.688  20.402  1.00 50.00
ATOM   1408  O   TYR   263      -9.819  -3.852  20.497  1.00 50.00
ATOM   1409  CB  TYR   263     -11.706  -1.920  18.546  1.00 50.00
ATOM   1410  CG  TYR   263     -11.876  -1.223  17.196  1.00 50.00
ATOM   1411  CD1 TYR   263     -11.570  -1.783  15.954  1.00 50.00
ATOM   1412  CD2 TYR   263     -12.422   0.040  17.270  1.00 50.00
ATOM   1413  CE1 TYR   263     -11.815  -1.060  14.790  1.00 50.00
ATOM   1414  CE2 TYR   263     -12.674   0.760  16.116  1.00 50.00
ATOM   1415  CZ  TYR   263     -12.373   0.210  14.878  1.00 50.00
ATOM   1416  OH  TYR   263     -12.660   0.916  13.756  1.00 50.00
ATOM   1417  N   LYS   264     -10.422  -1.943  21.483  1.00 50.00
ATOM   1418  CA  LYS   264     -10.517  -2.583  22.811  1.00 50.00
ATOM   1419  C   LYS   264     -11.915  -3.061  23.143  1.00 50.00
ATOM   1420  O   LYS   264     -12.891  -2.586  22.568  1.00 50.00
ATOM   1421  CB  LYS   264     -10.154  -1.713  24.011  1.00 50.00
ATOM   1422  CG  LYS   264     -10.961  -0.419  24.155  1.00 50.00
ATOM   1423  CD  LYS   264     -10.360   0.488  25.238  1.00 50.00
ATOM   1424  CE  LYS   264     -10.987   1.876  25.226  1.00 50.00
ATOM   1425  NZ  LYS   264     -12.372   1.695  25.647  1.00 50.00
ATOM   1426  N   GLU   265     -11.926  -3.827  24.233  1.00 50.00
ATOM   1427  CA  GLU   265     -13.156  -4.273  24.917  1.00 50.00
ATOM   1428  C   GLU   265     -13.930  -5.199  23.994  1.00 50.00
ATOM   1429  O   GLU   265     -15.092  -5.462  24.326  1.00 50.00
ATOM   1430  CB  GLU   265     -14.060  -3.082  25.280  1.00 50.00
ATOM   1431  CG  GLU   265     -13.361  -2.028  26.131  1.00 50.00
ATOM   1432  CD  GLU   265     -14.296  -0.848  26.373  1.00 50.00
ATOM   1433  OE1 GLU   265     -14.569  -0.118  25.394  1.00 50.00
ATOM   1434  OE2 GLU   265     -14.721  -0.727  27.538  1.00 50.00
ATOM   1435  N   THR   266     -13.232  -5.754  22.992  1.00 50.00
ATOM   1436  CA  THR   266     -13.681  -6.563  21.893  1.00 50.00
ATOM   1437  C   THR   266     -12.964  -7.892  21.505  1.00 50.00
ATOM   1438  O   THR   266     -13.332  -8.588  20.878  1.00 50.00
ATOM   1439  CB  THR   266     -13.811  -5.836  20.537  1.00 50.00
ATOM   1440  OG1 THR   266     -12.458  -5.621  20.188  1.00 50.00
ATOM   1441  CG2 THR   266     -14.609  -4.531  20.628  1.00 50.00
ATOM   1442  N   HIS   267     -12.117  -8.233  22.730  1.00 50.00
ATOM   1443  CA  HIS   267     -11.547  -9.521  22.772  1.00 50.00
ATOM   1444  C   HIS   267     -11.677 -10.206  24.223  1.00 50.00
ATOM   1445  O   HIS   267     -11.801  -9.505  25.192  1.00 50.00
ATOM   1446  CB  HIS   267     -10.081  -9.485  22.362  1.00 50.00
ATOM   1447  CG  HIS   267     -10.090  -8.912  20.947  1.00 50.00
ATOM   1448  ND1 HIS   267     -10.204  -7.634  20.583  1.00 50.00
ATOM   1449  CD2 HIS   267      -9.932  -9.643  19.866  1.00 50.00
ATOM   1450  CE1 HIS   267     -10.091  -7.586  19.265  1.00 50.00
ATOM   1451  NE2 HIS   267      -9.903  -8.827  18.823  1.00 50.00
ATOM   1452  N   ASN   268     -11.770 -11.531  24.231  1.00 50.00
ATOM   1453  CA  ASN   268     -11.541 -12.274  25.502  1.00 50.00
ATOM   1454  C   ASN   268     -10.061 -12.054  25.840  1.00 50.00
ATOM   1455  O   ASN   268      -9.203 -12.160  24.963  1.00 50.00
ATOM   1456  CB  ASN   268     -11.802 -13.769  25.306  1.00 50.00
ATOM   1457  CG  ASN   268     -11.681 -14.559  26.614  1.00 50.00
ATOM   1458  OD1 ASN   268     -11.867 -14.040  27.707  1.00 50.00
ATOM   1459  ND2 ASN   268     -11.352 -15.827  26.486  1.00 50.00
ATOM   1460  N   LEU   269      -9.815 -11.644  27.078  1.00 50.00
ATOM   1461  CA  LEU   269      -8.459 -11.309  27.523  1.00 50.00
ATOM   1462  C   LEU   269      -7.918 -12.487  28.306  1.00 50.00
ATOM   1463  O   LEU   269      -8.642 -13.114  29.077  1.00 50.00
ATOM   1464  CB  LEU   269      -8.487 -10.074  28.434  1.00 50.00
ATOM   1465  CG  LEU   269      -9.065  -8.848  27.728  1.00 50.00
ATOM   1466  CD1 LEU   269      -9.085  -7.634  28.656  1.00 50.00
ATOM   1467  CD2 LEU   269      -8.178  -8.551  26.530  1.00 50.00
ATOM   1468  N   THR   270      -6.640 -12.742  28.095  1.00 50.00
ATOM   1469  CA  THR   270      -6.047 -13.883  28.779  1.00 50.00
ATOM   1470  C   THR   270      -4.879 -13.439  29.653  1.00 50.00
ATOM   1471  O   THR   270      -4.066 -12.600  29.275  1.00 50.00
ATOM   1472  CB  THR   270      -5.640 -14.982  27.806  1.00 50.00
ATOM   1473  OG1 THR   270      -6.629 -15.262  26.809  1.00 50.00
ATOM   1474  CG2 THR   270      -5.529 -16.219  28.673  1.00 50.00
ATOM   1475  N   LEU   271      -4.800 -14.125  30.780  1.00 50.00
ATOM   1476  CA  LEU   271      -3.756 -13.890  31.767  1.00 50.00
ATOM   1477  C   LEU   271      -2.887 -15.146  31.875  1.00 50.00
ATOM   1478  O   LEU   271      -3.376 -16.272  31.837  1.00 50.00
ATOM   1479  CB  LEU   271      -4.570 -13.568  33.001  1.00 50.00
ATOM   1480  CG  LEU   271      -3.778 -13.386  34.266  1.00 50.00
ATOM   1481  CD1 LEU   271      -4.391 -12.192  34.981  1.00 50.00
ATOM   1482  CD2 LEU   271      -3.438 -14.676  35.048  1.00 50.00
ATOM   1483  N   ALA   272      -1.586 -14.896  31.922  1.00 50.00
ATOM   1484  CA  ALA   272      -0.581 -15.971  31.932  1.00 50.00
ATOM   1485  C   ALA   272       0.528 -15.731  32.942  1.00 50.00
ATOM   1486  O   ALA   272       0.755 -14.621  33.400  1.00 50.00
ATOM   1487  CB  ALA   272       0.108 -16.044  30.588  1.00 50.00
ATOM   1488  N   LEU   273       1.315 -16.767  33.162  1.00 50.00
ATOM   1489  CA  LEU   273       2.458 -16.669  34.072  1.00 50.00
ATOM   1490  C   LEU   273       3.743 -17.071  33.368  1.00 50.00
ATOM   1491  O   LEU   273       3.766 -18.042  32.618  1.00 50.00
ATOM   1492  CB  LEU   273       2.186 -17.586  35.260  1.00 50.00
ATOM   1493  CG  LEU   273       0.923 -17.175  36.038  1.00 50.00
ATOM   1494  CD1 LEU   273       0.676 -18.181  37.168  1.00 50.00
ATOM   1495  CD2 LEU   273       0.879 -15.688  36.452  1.00 50.00
ATOM   1496  N   ASP   274       4.785 -16.283  33.620  1.00 99.99
ATOM   1497  CA  ASP   274       6.160 -16.577  33.176  1.00 99.99
ATOM   1498  C   ASP   274       6.225 -16.939  31.675  1.00 99.99
ATOM   1499  O   ASP   274       6.118 -16.067  30.815  1.00 99.99
ATOM   1500  CB  ASP   274       6.740 -17.683  34.082  1.00 99.99
ATOM   1501  CG  ASP   274       8.218 -17.991  33.803  1.00 99.99
ATOM   1502  OD1 ASP   274       8.703 -17.733  32.679  1.00 99.99
ATOM   1503  OD2 ASP   274       8.858 -18.467  34.755  1.00 99.99
ATOM   1504  N   ASP   275       6.342 -18.235  31.400  1.00 99.99
ATOM   1505  CA  ASP   275       6.502 -18.771  30.053  1.00 99.99
ATOM   1506  C   ASP   275       5.142 -19.280  29.588  1.00 99.99
ATOM   1507  O   ASP   275       4.689 -20.353  29.983  1.00 99.99
ATOM   1508  CB  ASP   275       7.532 -19.907  30.046  1.00 99.99
ATOM   1509  CG  ASP   275       7.750 -20.464  28.631  1.00 99.99
ATOM   1510  OD1 ASP   275       7.084 -19.971  27.690  1.00 99.99
ATOM   1511  OD2 ASP   275       8.593 -21.374  28.511  1.00 99.99
ATOM   1512  N   THR   276       4.544 -18.479  28.720  1.00 99.99
ATOM   1513  CA  THR   276       3.236 -18.798  28.127  1.00 99.99
ATOM   1514  C   THR   276       3.069 -17.959  26.862  1.00 99.99
ATOM   1515  O   THR   276       3.396 -16.774  26.834  1.00 99.99
ATOM   1516  CB  THR   276       2.102 -18.492  29.118  1.00 99.99
ATOM   1517  OG1 THR   276       2.289 -19.239  30.322  1.00 99.99
ATOM   1518  CG2 THR   276       0.724 -18.842  28.548  1.00 99.99
ATOM   1519  N   LEU   277       2.538 -18.616  25.844  1.00 99.99
ATOM   1520  CA  LEU   277       2.314 -17.968  24.552  1.00 99.99
ATOM   1521  C   LEU   277       0.897 -18.303  24.127  1.00 99.99
ATOM   1522  O   LEU   277       0.567 -19.464  23.870  1.00 99.99
ATOM   1523  CB  LEU   277       3.349 -18.476  23.539  1.00 99.99
ATOM   1524  CG  LEU   277       3.242 -17.823  22.152  1.00 99.99
ATOM   1525  CD1 LEU   277       4.484 -18.128  21.327  1.00 99.99
ATOM   1526  CD2 LEU   277       2.148 -18.459  21.309  1.00 99.99
ATOM   1527  N   PHE   278       0.128 -17.250  23.923  1.00 99.99
ATOM   1528  CA  PHE   278      -1.195 -17.575  23.406  1.00 99.99
ATOM   1529  C   PHE   278      -1.422 -17.447  21.892  1.00 99.99
ATOM   1530  O   PHE   278      -0.643 -18.077  21.186  1.00 99.99
ATOM   1531  CB  PHE   278      -2.334 -17.088  24.241  1.00 99.99
ATOM   1532  CG  PHE   278      -2.158 -16.603  25.637  1.00 99.99
ATOM   1533  CD1 PHE   278      -1.174 -15.939  26.344  1.00 99.99
ATOM   1534  CD2 PHE   278      -3.164 -17.295  26.203  1.00 99.99
ATOM   1535  CE1 PHE   278      -1.277 -15.981  27.725  1.00 99.99
ATOM   1536  CE2 PHE   278      -3.146 -17.468  27.549  1.00 99.99
ATOM   1537  CZ  PHE   278      -2.244 -16.773  28.320  1.00 99.99
ATOM   1538  N   GLY   279      -2.291 -16.678  21.242  1.00 50.00
ATOM   1539  CA  GLY   279      -3.072 -15.487  21.675  1.00 50.00
ATOM   1540  C   GLY   279      -2.129 -14.598  22.467  1.00 50.00
ATOM   1541  O   GLY   279      -2.336 -14.428  23.642  1.00 50.00
ATOM   1542  N   GLY   280      -1.000 -14.224  21.887  1.00 50.00
ATOM   1543  CA  GLY   280       0.143 -13.603  22.572  1.00 50.00
ATOM   1544  C   GLY   280       0.253 -12.085  22.337  1.00 50.00
ATOM   1545  O   GLY   280       1.287 -11.486  22.596  1.00 50.00
ATOM   1546  N   GLN   281      -0.805 -11.502  21.788  1.00 50.00
ATOM   1547  CA  GLN   281      -0.860 -10.073  21.449  1.00 50.00
ATOM   1548  C   GLN   281      -2.147  -9.508  22.049  1.00 50.00
ATOM   1549  O   GLN   281      -3.075 -10.250  22.361  1.00 50.00
ATOM   1550  CB  GLN   281      -0.789  -9.824  19.931  1.00 50.00
ATOM   1551  CG  GLN   281      -2.015 -10.278  19.127  1.00 50.00
ATOM   1552  CD  GLN   281      -2.163 -11.799  19.009  1.00 50.00
ATOM   1553  OE1 GLN   281      -1.350 -12.626  19.401  1.00 50.00
ATOM   1554  NE2 GLN   281      -3.237 -12.204  18.382  1.00 50.00
ATOM   1555  N   VAL   282      -2.187  -8.188  22.138  1.00 50.00
ATOM   1556  CA  VAL   282      -3.303  -7.501  22.807  1.00 50.00
ATOM   1557  C   VAL   282      -3.381  -6.048  22.333  1.00 50.00
ATOM   1558  O   VAL   282      -2.367  -5.378  22.143  1.00 50.00
ATOM   1559  CB  VAL   282      -3.115  -7.616  24.335  1.00 50.00
ATOM   1560  CG1 VAL   282      -1.797  -6.999  24.826  1.00 50.00
ATOM   1561  CG2 VAL   282      -4.313  -7.051  25.102  1.00 50.00
ATOM   1562  N   SER   283      -4.616  -5.579  22.198  1.00 50.00
ATOM   1563  CA  SER   283      -4.864  -4.175  21.835  1.00 50.00
ATOM   1564  C   SER   283      -4.375  -3.269  22.964  1.00 50.00
ATOM   1565  O   SER   283      -4.605  -3.538  24.143  1.00 50.00
ATOM   1566  CB  SER   283      -6.351  -3.930  21.574  1.00 50.00
ATOM   1567  OG  SER   283      -6.750  -4.675  20.423  1.00 50.00
ATOM   1568  N   ASN   284      -3.787  -2.145  22.567  1.00 50.00
ATOM   1569  CA  ASN   284      -3.293  -1.144  23.535  1.00 50.00
ATOM   1570  C   ASN   284      -4.433  -0.621  24.426  1.00 50.00
ATOM   1571  O   ASN   284      -4.292  -0.417  25.628  1.00 50.00
ATOM   1572  CB  ASN   284      -2.610  -0.000  22.779  1.00 50.00
ATOM   1573  CG  ASN   284      -3.566   0.784  21.894  1.00 50.00
ATOM   1574  OD1 ASN   284      -4.449   1.446  22.392  1.00 50.00
ATOM   1575  ND2 ASN   284      -3.402   0.729  20.601  1.00 50.00
ATOM   1576  N   LEU   285      -5.615  -0.608  23.829  1.00 50.00
ATOM   1577  CA  LEU   285      -6.830  -0.158  24.485  1.00 50.00
ATOM   1578  C   LEU   285      -7.271  -1.185  25.559  1.00 50.00
ATOM   1579  O   LEU   285      -7.731  -0.815  26.638  1.00 50.00
ATOM   1580  CB  LEU   285      -7.722  -0.012  23.255  1.00 50.00
ATOM   1581  CG  LEU   285      -8.163   1.382  22.807  1.00 50.00
ATOM   1582  CD1 LEU   285      -7.102   1.832  21.856  1.00 50.00
ATOM   1583  CD2 LEU   285      -9.392   1.419  21.895  1.00 50.00
ATOM   1584  N   GLN   286      -7.034  -2.474  25.306  1.00 50.00
ATOM   1585  CA  GLN   286      -7.298  -3.539  26.297  1.00 50.00
ATOM   1586  C   GLN   286      -6.315  -3.502  27.474  1.00 50.00
ATOM   1587  O   GLN   286      -6.725  -3.659  28.621  1.00 50.00
ATOM   1588  CB  GLN   286      -7.258  -4.923  25.659  1.00 50.00
ATOM   1589  CG  GLN   286      -8.455  -5.130  24.731  1.00 50.00
ATOM   1590  CD  GLN   286      -8.447  -6.525  24.118  1.00 50.00
ATOM   1591  OE1 GLN   286      -7.489  -6.974  23.502  1.00 50.00
ATOM   1592  NE2 GLN   286      -9.558  -7.215  24.297  1.00 50.00
ATOM   1593  N   VAL   287      -5.060  -3.170  27.168  1.00 50.00
ATOM   1594  CA  VAL   287      -4.024  -2.991  28.207  1.00 50.00
ATOM   1595  C   VAL   287      -4.458  -1.827  29.098  1.00 50.00
ATOM   1596  O   VAL   287      -4.706  -2.069  30.286  1.00 50.00
ATOM   1597  CB  VAL   287      -2.641  -2.714  27.596  1.00 50.00
ATOM   1598  CG1 VAL   287      -1.576  -2.519  28.681  1.00 50.00
ATOM   1599  CG2 VAL   287      -2.208  -3.867  26.691  1.00 50.00
ATOM   1600  N   ALA   288      -4.896  -0.746  28.493  1.00 50.00
ATOM   1601  CA  ALA   288      -5.397   0.440  29.213  1.00 50.00
ATOM   1602  C   ALA   288      -6.562   0.109  30.166  1.00 50.00
ATOM   1603  O   ALA   288      -6.524   0.451  31.347  1.00 50.00
ATOM   1604  CB  ALA   288      -5.840   1.474  28.186  1.00 50.00
ATOM   1605  N   GLU   289      -7.499  -0.702  29.674  1.00 50.00
ATOM   1606  CA  GLU   289      -8.672  -1.126  30.459  1.00 50.00
ATOM   1607  C   GLU   289      -8.269  -2.013  31.644  1.00 50.00
ATOM   1608  O   GLU   289      -8.800  -1.860  32.743  1.00 50.00
ATOM   1609  CB  GLU   289      -9.662  -1.876  29.562  1.00 50.00
ATOM   1610  CG  GLU   289     -10.958  -2.256  30.298  1.00 50.00
ATOM   1611  CD  GLU   289     -11.774  -1.049  30.783  1.00 50.00
ATOM   1612  OE1 GLU   289     -11.738  -0.013  30.090  1.00 50.00
ATOM   1613  OE2 GLU   289     -12.463  -1.208  31.811  1.00 50.00
ATOM   1614  N   LEU   290      -7.324  -2.919  31.397  1.00 50.00
ATOM   1615  CA  LEU   290      -6.820  -3.811  32.452  1.00 50.00
ATOM   1616  C   LEU   290      -6.165  -3.003  33.585  1.00 50.00
ATOM   1617  O   LEU   290      -6.264  -3.330  34.762  1.00 50.00
ATOM   1618  CB  LEU   290      -5.878  -4.873  31.869  1.00 50.00
ATOM   1619  CG  LEU   290      -5.447  -5.909  32.920  1.00 50.00
ATOM   1620  CD1 LEU   290      -5.025  -7.201  32.229  1.00 50.00
ATOM   1621  CD2 LEU   290      -4.254  -5.428  33.754  1.00 50.00
ATOM   1622  N   LEU   291      -5.523  -1.910  33.206  1.00 50.00
ATOM   1623  CA  LEU   291      -4.908  -0.997  34.175  1.00 50.00
ATOM   1624  C   LEU   291      -5.969  -0.324  35.057  1.00 50.00
ATOM   1625  O   LEU   291      -5.851  -0.304  36.279  1.00 50.00
ATOM   1626  CB  LEU   291      -4.137   0.019  33.345  1.00 50.00
ATOM   1627  CG  LEU   291      -2.698  -0.382  32.967  1.00 50.00
ATOM   1628  CD1 LEU   291      -2.654  -1.655  32.155  1.00 50.00
ATOM   1629  CD2 LEU   291      -2.036   0.599  32.004  1.00 50.00
ATOM   1630  N   ALA   292      -7.070   0.075  34.422  1.00 50.00
ATOM   1631  CA  ALA   292      -8.207   0.710  35.113  1.00 50.00
ATOM   1632  C   ALA   292      -8.900  -0.246  36.095  1.00 50.00
ATOM   1633  O   ALA   292      -9.097   0.086  37.261  1.00 50.00
ATOM   1634  CB  ALA   292      -9.218   1.213  34.081  1.00 50.00
ATOM   1635  N   CYS   293      -9.169  -1.465  35.632  1.00 50.00
ATOM   1636  CA  CYS   293      -9.840  -2.489  36.453  1.00 50.00
ATOM   1637  C   CYS   293      -8.986  -2.953  37.636  1.00 50.00
ATOM   1638  O   CYS   293      -9.511  -3.223  38.716  1.00 50.00
ATOM   1639  CB  CYS   293     -10.219  -3.688  35.593  1.00 50.00
ATOM   1640  SG  CYS   293      -8.794  -4.581  34.881  1.00 50.00
ATOM   1641  N   MET   294      -7.670  -2.946  37.438  1.00 50.00
ATOM   1642  CA  MET   294      -6.728  -3.292  38.511  1.00 50.00
ATOM   1643  C   MET   294      -6.920  -2.379  39.736  1.00 50.00
ATOM   1644  O   MET   294      -6.829  -2.820  40.881  1.00 50.00
ATOM   1645  CB  MET   294      -5.316  -3.150  37.965  1.00 50.00
ATOM   1646  CG  MET   294      -4.323  -3.553  39.048  1.00 50.00
ATOM   1647  SD  MET   294      -4.346  -5.336  39.448  1.00 50.00
ATOM   1648  CE  MET   294      -3.751  -6.007  37.906  1.00 50.00
ATOM   1649  N   ALA   295      -7.283  -1.132  39.455  1.00 50.00
ATOM   1650  CA  ALA   295      -7.551  -0.111  40.480  1.00 50.00
ATOM   1651  C   ALA   295      -8.831  -0.362  41.294  1.00 50.00
ATOM   1652  O   ALA   295      -8.985   0.182  42.385  1.00 50.00
ATOM   1653  CB  ALA   295      -7.627   1.261  39.808  1.00 50.00
ATOM   1654  N   LYS   296      -9.700  -1.232  40.786  1.00 50.00
ATOM   1655  CA  LYS   296     -11.046  -1.426  41.350  1.00 50.00
ATOM   1656  C   LYS   296     -11.243  -2.755  42.080  1.00 50.00
ATOM   1657  O   LYS   296     -12.294  -2.969  42.682  1.00 50.00
ATOM   1658  CB  LYS   296     -12.071  -1.324  40.219  1.00 50.00
ATOM   1659  CG  LYS   296     -12.115   0.079  39.601  1.00 50.00
ATOM   1660  CD  LYS   296     -12.621   1.136  40.587  1.00 50.00
ATOM   1661  CE  LYS   296     -14.087   0.894  40.967  1.00 50.00
ATOM   1662  NZ  LYS   296     -14.584   1.922  41.889  1.00 50.00
ATOM   1663  N   ASN   297     -10.234  -3.615  42.038  1.00 99.99
ATOM   1664  CA  ASN   297     -10.372  -4.951  42.623  1.00 99.99
ATOM   1665  C   ASN   297      -9.682  -5.002  43.984  1.00 99.99
ATOM   1666  O   ASN   297      -8.476  -5.233  44.004  1.00 99.99
ATOM   1667  CB  ASN   297      -9.836  -6.027  41.677  1.00 99.99
ATOM   1668  CG  ASN   297     -10.021  -7.420  42.285  1.00 99.99
ATOM   1669  OD1 ASN   297     -10.916  -7.662  43.081  1.00 99.99
ATOM   1670  ND2 ASN   297      -9.120  -8.318  41.960  1.00 99.99
ATOM   1671  N   PRO   298     -10.388  -4.903  45.091  1.00 99.99
ATOM   1672  CA  PRO   298      -9.837  -5.026  46.459  1.00 99.99
ATOM   1673  C   PRO   298      -9.581  -6.492  46.865  1.00 99.99
ATOM   1674  O   PRO   298      -9.403  -6.807  48.041  1.00 99.99
ATOM   1675  CB  PRO   298     -10.926  -4.396  47.320  1.00 99.99
ATOM   1676  CG  PRO   298     -12.213  -4.806  46.602  1.00 99.99
ATOM   1677  CD  PRO   298     -11.849  -4.676  45.130  1.00 99.99
ATOM   1678  N   GLN   299      -9.491  -7.365  45.869  1.00 99.99
ATOM   1679  CA  GLN   299      -9.250  -8.789  46.099  1.00 99.99
ATOM   1680  C   GLN   299      -7.782  -9.094  45.807  1.00 99.99
ATOM   1681  O   GLN   299      -7.409  -9.486  44.701  1.00 99.99
ATOM   1682  CB  GLN   299     -10.173  -9.585  45.186  1.00 99.99
ATOM   1683  CG  GLN   299      -9.936 -11.061  45.423  1.00 99.99
ATOM   1684  CD  GLN   299     -10.394 -11.539  46.788  1.00 99.99
ATOM   1685  OE1 GLN   299     -11.539 -11.393  47.178  1.00 99.99
ATOM   1686  NE2 GLN   299      -9.490 -12.181  47.488  1.00 99.99
ATOM   1687  N   LEU   300      -6.968  -8.858  46.835  1.00 99.99
ATOM   1688  CA  LEU   300      -5.503  -9.039  46.735  1.00 99.99
ATOM   1689  C   LEU   300      -4.953  -8.197  45.576  1.00 99.99
ATOM   1690  O   LEU   300      -3.935  -8.526  44.972  1.00 99.99
ATOM   1691  CB  LEU   300      -5.147 -10.520  46.509  1.00 99.99
ATOM   1692  CG  LEU   300      -5.287 -11.409  47.747  1.00 99.99
ATOM   1693  CD1 LEU   300      -6.709 -11.463  48.297  1.00 99.99
ATOM   1694  CD2 LEU   300      -4.840 -12.828  47.405  1.00 99.99
ATOM   1695  N   SER   301      -5.626  -7.068  45.329  1.00 99.99
ATOM   1696  CA  SER   301      -5.250  -6.142  44.234  1.00 99.99
ATOM   1697  C   SER   301      -3.773  -5.802  44.351  1.00 99.99
ATOM   1698  O   SER   301      -3.012  -5.691  43.390  1.00 99.99
ATOM   1699  CB  SER   301      -5.880  -4.770  44.424  1.00 99.99
ATOM   1700  OG  SER   301      -5.680  -3.961  43.269  1.00 99.99
ATOM   1701  N   PHE   302      -3.410  -5.627  45.594  1.00 99.99
ATOM   1702  CA  PHE   302      -2.105  -5.190  45.998  1.00 99.99
ATOM   1703  C   PHE   302      -1.146  -6.374  45.924  1.00 99.99
ATOM   1704  O   PHE   302      -1.312  -7.195  46.811  1.00 99.99
ATOM   1705  CB  PHE   302      -2.572  -4.875  47.393  1.00 99.99
ATOM   1706  CG  PHE   302      -2.516  -5.816  48.628  1.00 99.99
ATOM   1707  CD1 PHE   302      -1.487  -6.506  49.197  1.00 99.99
ATOM   1708  CD2 PHE   302      -3.829  -6.022  48.953  1.00 99.99
ATOM   1709  CE1 PHE   302      -1.770  -7.558  50.106  1.00 99.99
ATOM   1710  CE2 PHE   302      -4.117  -7.018  49.864  1.00 99.99
ATOM   1711  CZ  PHE   302      -3.096  -7.777  50.409  1.00 99.99
ATOM   1712  N   SER   303      -0.535  -6.752  44.838  1.00 50.00
ATOM   1713  CA  SER   303       0.526  -7.816  44.823  1.00 50.00
ATOM   1714  C   SER   303       0.286  -8.890  43.756  1.00 50.00
ATOM   1715  O   SER   303       0.519 -10.078  43.953  1.00 50.00
ATOM   1716  CB  SER   303       0.886  -8.550  46.155  1.00 50.00
ATOM   1717  OG  SER   303       1.235  -7.683  47.251  1.00 50.00
ATOM   1718  N   LYS   304      -0.053  -8.503  42.541  1.00 50.00
ATOM   1719  CA  LYS   304      -0.181  -9.487  41.451  1.00 50.00
ATOM   1720  C   LYS   304       0.747  -9.143  40.299  1.00 50.00
ATOM   1721  O   LYS   304       0.945  -7.976  39.962  1.00 50.00
ATOM   1722  CB  LYS   304      -1.617  -9.565  40.931  1.00 50.00
ATOM   1723  CG  LYS   304      -2.618  -9.990  42.008  1.00 50.00
ATOM   1724  CD  LYS   304      -2.271 -11.359  42.601  1.00 50.00
ATOM   1725  CE  LYS   304      -3.373 -11.830  43.544  1.00 50.00
ATOM   1726  NZ  LYS   304      -4.611 -12.080  42.803  1.00 50.00
ATOM   1727  N   ILE   305       1.333 -10.191  39.740  1.00 50.00
ATOM   1728  CA  ILE   305       2.100 -10.060  38.505  1.00 50.00
ATOM   1729  C   ILE   305       1.598 -11.104  37.511  1.00 50.00
ATOM   1730  O   ILE   305       1.554 -12.289  37.830  1.00 50.00
ATOM   1731  CB  ILE   305       3.579 -10.270  38.777  1.00 50.00
ATOM   1732  CG1 ILE   305       4.111  -9.244  39.763  1.00 50.00
ATOM   1733  CG2 ILE   305       4.243 -10.008  37.447  1.00 50.00
ATOM   1734  CD1 ILE   305       5.625  -9.339  39.921  1.00 50.00
ATOM   1735  N   VAL   306       1.471 -10.645  36.269  1.00 50.00
ATOM   1736  CA  VAL   306       0.956 -11.499  35.210  1.00 50.00
ATOM   1737  C   VAL   306       1.223 -10.949  33.793  1.00 50.00
ATOM   1738  O   VAL   306       1.393  -9.756  33.599  1.00 50.00
ATOM   1739  CB  VAL   306      -0.527 -11.658  35.516  1.00 50.00
ATOM   1740  CG1 VAL   306      -1.385 -10.395  35.358  1.00 50.00
ATOM   1741  CG2 VAL   306      -0.925 -12.732  34.568  1.00 50.00
ATOM   1742  N   GLU   307       1.155 -11.866  32.827  1.00 50.00
ATOM   1743  CA  GLU   307       1.175 -11.545  31.402  1.00 50.00
ATOM   1744  C   GLU   307      -0.265 -11.367  30.880  1.00 50.00
ATOM   1745  O   GLU   307      -1.193 -12.050  31.309  1.00 50.00
ATOM   1746  CB  GLU   307       1.934 -12.701  30.753  1.00 50.00
ATOM   1747  CG  GLU   307       2.166 -12.503  29.262  1.00 50.00
ATOM   1748  CD  GLU   307       0.910 -12.628  28.426  1.00 50.00
ATOM   1749  OE1 GLU   307      -0.019 -13.365  28.821  1.00 50.00
ATOM   1750  OE2 GLU   307       0.882 -11.806  27.502  1.00 50.00
ATOM   1751  N   VAL   308      -0.379 -10.495  29.884  1.00 50.00
ATOM   1752  CA  VAL   308      -1.662 -10.180  29.238  1.00 50.00
ATOM   1753  C   VAL   308      -1.608 -10.365  27.722  1.00 50.00
ATOM   1754  O   VAL   308      -0.842  -9.747  26.986  1.00 50.00
ATOM   1755  CB  VAL   308      -2.109  -8.755  29.601  1.00 50.00
ATOM   1756  CG1 VAL   308      -1.134  -7.687  29.128  1.00 50.00
ATOM   1757  CG2 VAL   308      -3.490  -8.424  29.031  1.00 50.00
ATOM   1758  N   VAL   309      -2.548 -11.171  27.288  1.00 50.00
ATOM   1759  CA  VAL   309      -2.789 -11.322  25.851  1.00 50.00
ATOM   1760  C   VAL   309      -4.278 -11.223  25.511  1.00 50.00
ATOM   1761  O   VAL   309      -5.063 -10.896  26.400  1.00 50.00
ATOM   1762  CB  VAL   309      -2.300 -12.699  25.533  1.00 50.00
ATOM   1763  CG1 VAL   309      -0.786 -12.782  25.571  1.00 50.00
ATOM   1764  CG2 VAL   309      -3.116 -13.722  26.326  1.00 50.00
ATOM   1765  N   ALA   310      -4.662 -11.831  24.387  1.00 99.99
ATOM   1766  CA  ALA   310      -6.062 -11.832  23.942  1.00 99.99
ATOM   1767  C   ALA   310      -6.253 -12.753  22.736  1.00 99.99
ATOM   1768  O   ALA   310      -5.329 -13.022  21.972  1.00 99.99
ATOM   1769  CB  ALA   310      -6.464 -10.406  23.557  1.00 99.99
ATOM   1770  N   GLU   311      -7.470 -13.279  22.659  1.00 99.99
ATOM   1771  CA  GLU   311      -7.898 -14.141  21.549  1.00 99.99
ATOM   1772  C   GLU   311      -9.292 -13.716  21.070  1.00 99.99
ATOM   1773  O   GLU   311     -10.250 -13.650  21.839  1.00 99.99
ATOM   1774  CB  GLU   311      -7.891 -15.601  22.008  1.00 99.99
ATOM   1775  CG  GLU   311      -8.855 -15.855  23.175  1.00 99.99
ATOM   1776  CD  GLU   311      -8.846 -17.299  23.655  1.00 99.99
ATOM   1777  OE1 GLU   311      -8.506 -18.191  22.849  1.00 99.99
ATOM   1778  OE2 GLU   311      -9.218 -17.475  24.833  1.00 99.99
ATOM   1779  N   THR   312      -9.364 -13.410  19.782  1.00 99.99
ATOM   1780  CA  THR   312     -10.630 -13.019  19.132  1.00 99.99
ATOM   1781  C   THR   312     -11.491 -14.241  18.764  1.00 99.99
ATOM   1782  O   THR   312     -11.805 -14.501  17.608  1.00 99.99
ATOM   1783  CB  THR   312     -10.342 -12.151  17.896  1.00 99.99
ATOM   1784  OG1 THR   312     -11.586 -11.695  17.361  1.00 99.99
ATOM   1785  CG2 THR   312      -9.454 -12.839  16.847  1.00 99.99
ATOM   1786  N   THR   313     -11.789 -15.073  19.756  1.00 99.99
ATOM   1787  CA  THR   313     -12.613 -16.275  19.479  1.00 99.99
ATOM   1788  C   THR   313     -14.055 -15.780  19.230  1.00 99.99
ATOM   1789  O   THR   313     -14.708 -16.280  18.317  1.00 99.99
ATOM   1790  CB  THR   313     -12.499 -17.315  20.611  1.00 99.99
ATOM   1791  OG1 THR   313     -11.140 -17.591  20.952  1.00 99.99
ATOM   1792  CG2 THR   313     -13.447 -18.514  20.518  1.00 99.99
ATOM   1793  N   ALA   314     -14.618 -14.949  20.115  1.00 50.00
ATOM   1794  CA  ALA   314     -14.769 -15.159  21.581  1.00 50.00
ATOM   1795  C   ALA   314     -15.602 -14.040  22.203  1.00 50.00
ATOM   1796  O   ALA   314     -15.642 -12.939  21.655  1.00 50.00
ATOM   1797  CB  ALA   314     -13.502 -15.137  22.455  1.00 50.00
ATOM   1798  N   PRO   315     -16.190 -14.338  23.377  1.00 50.00
ATOM   1799  CA  PRO   315     -16.833 -13.330  24.225  1.00 50.00
ATOM   1800  C   PRO   315     -15.820 -12.451  24.939  1.00 50.00
ATOM   1801  O   PRO   315     -14.888 -12.949  25.636  1.00 50.00
ATOM   1802  CB  PRO   315     -17.645 -14.159  25.222  1.00 50.00
ATOM   1803  CG  PRO   315     -16.811 -15.427  25.396  1.00 50.00
ATOM   1804  CD  PRO   315     -16.354 -15.688  23.966  1.00 50.00
ATOM   1805  N   LEU   316     -16.057 -11.189  24.914  1.00 50.00
ATOM   1806  CA  LEU   316     -15.214 -10.161  25.572  1.00 50.00
ATOM   1807  C   LEU   316     -15.283 -10.237  27.063  1.00 50.00
ATOM   1808  O   LEU   316     -16.356 -10.330  27.544  1.00 50.00
ATOM   1809  CB  LEU   316     -15.590  -8.734  25.151  1.00 50.00
ATOM   1810  CG  LEU   316     -15.825  -8.743  23.642  1.00 50.00
ATOM   1811  CD1 LEU   316     -16.408  -7.515  22.944  1.00 50.00
ATOM   1812  CD2 LEU   316     -14.655  -9.491  23.072  1.00 50.00
ATOM   1813  N   THR   317     -14.073 -10.025  27.625  1.00 50.00
ATOM   1814  CA  THR   317     -13.975 -10.066  29.094  1.00 50.00
ATOM   1815  C   THR   317     -14.783  -8.930  29.726  1.00 50.00
ATOM   1816  O   THR   317     -14.536  -7.760  29.419  1.00 50.00
ATOM   1817  CB  THR   317     -12.501 -10.008  29.509  1.00 50.00
ATOM   1818  OG1 THR   317     -11.824 -11.122  28.921  1.00 50.00
ATOM   1819  CG2 THR   317     -12.336 -10.003  31.035  1.00 50.00
ATOM   1820  N   PRO   318     -15.769  -9.305  30.556  1.00 50.00
ATOM   1821  CA  PRO   318     -16.465  -8.329  31.405  1.00 50.00
ATOM   1822  C   PRO   318     -16.189  -8.504  32.911  1.00 50.00
ATOM   1823  O   PRO   318     -16.205  -7.531  33.653  1.00 50.00
ATOM   1824  CB  PRO   318     -17.934  -8.589  31.079  1.00 50.00
ATOM   1825  CG  PRO   318     -17.996 -10.111  30.934  1.00 50.00
ATOM   1826  CD  PRO   318     -16.635 -10.485  30.343  1.00 50.00
ATOM   1827  N   ILE   319     -15.962  -9.738  33.365  1.00 50.00
ATOM   1828  CA  ILE   319     -15.804 -10.062  34.797  1.00 50.00
ATOM   1829  C   ILE   319     -14.326  -9.990  35.230  1.00 50.00
ATOM   1830  O   ILE   319     -13.572 -10.959  35.233  1.00 50.00
ATOM   1831  CB  ILE   319     -16.424 -11.439  35.112  1.00 50.00
ATOM   1832  CG1 ILE   319     -15.747 -12.551  34.293  1.00 50.00
ATOM   1833  CG2 ILE   319     -17.945 -11.405  34.881  1.00 50.00
ATOM   1834  CD1 ILE   319     -16.229 -13.955  34.637  1.00 50.00
ATOM   1835  N   GLU   320     -13.915  -8.803  35.656  1.00 50.00
ATOM   1836  CA  GLU   320     -12.514  -8.588  36.076  1.00 50.00
ATOM   1837  C   GLU   320     -12.168  -9.256  37.408  1.00 50.00
ATOM   1838  O   GLU   320     -11.044  -9.723  37.573  1.00 50.00
ATOM   1839  CB  GLU   320     -12.126  -7.114  36.173  1.00 50.00
ATOM   1840  CG  GLU   320     -12.232  -6.388  34.828  1.00 50.00
ATOM   1841  CD  GLU   320     -13.661  -6.006  34.419  1.00 50.00
ATOM   1842  OE1 GLU   320     -14.581  -6.196  35.249  1.00 50.00
ATOM   1843  OE2 GLU   320     -13.800  -5.560  33.263  1.00 50.00
ATOM   1844  N   LYS   321     -13.145  -9.348  38.312  1.00 50.00
ATOM   1845  CA  LYS   321     -12.929  -9.986  39.626  1.00 50.00
ATOM   1846  C   LYS   321     -12.474 -11.435  39.427  1.00 50.00
ATOM   1847  O   LYS   321     -11.431 -11.814  39.943  1.00 50.00
ATOM   1848  CB  LYS   321     -14.211  -9.976  40.460  1.00 50.00
ATOM   1849  CG  LYS   321     -13.941 -10.409  41.905  1.00 50.00
ATOM   1850  CD  LYS   321     -15.255 -10.565  42.670  1.00 50.00
ATOM   1851  CE  LYS   321     -15.031 -10.886  44.150  1.00 50.00
ATOM   1852  NZ  LYS   321     -14.502  -9.729  44.889  1.00 50.00
ATOM   1853  N   LEU   322     -13.126 -12.128  38.501  1.00 50.00
ATOM   1854  CA  LEU   322     -12.753 -13.503  38.138  1.00 50.00
ATOM   1855  C   LEU   322     -11.391 -13.530  37.432  1.00 50.00
ATOM   1856  O   LEU   322     -10.544 -14.359  37.757  1.00 50.00
ATOM   1857  CB  LEU   322     -13.861 -14.115  37.276  1.00 50.00
ATOM   1858  CG  LEU   322     -13.572 -15.562  36.843  1.00 50.00
ATOM   1859  CD1 LEU   322     -14.872 -16.323  36.590  1.00 50.00
ATOM   1860  CD2 LEU   322     -12.728 -15.617  35.563  1.00 50.00
ATOM   1861  N   LEU   323     -11.198 -12.596  36.502  1.00 50.00
ATOM   1862  CA  LEU   323      -9.948 -12.508  35.729  1.00 50.00
ATOM   1863  C   LEU   323      -8.744 -12.325  36.655  1.00 50.00
ATOM   1864  O   LEU   323      -7.707 -12.937  36.439  1.00 50.00
ATOM   1865  CB  LEU   323      -9.998 -11.327  34.756  1.00 50.00
ATOM   1866  CG  LEU   323      -8.801 -11.343  33.797  1.00 50.00
ATOM   1867  CD1 LEU   323      -8.926 -12.485  32.784  1.00 50.00
ATOM   1868  CD2 LEU   323      -8.657  -9.993  33.097  1.00 50.00
ATOM   1869  N   GLU   324      -8.884 -11.513  37.684  1.00 50.00
ATOM   1870  CA  GLU   324      -7.798 -11.233  38.641  1.00 50.00
ATOM   1871  C   GLU   324      -7.663 -12.302  39.731  1.00 50.00
ATOM   1872  O   GLU   324      -6.642 -12.390  40.400  1.00 50.00
ATOM   1873  CB  GLU   324      -7.999  -9.888  39.317  1.00 50.00
ATOM   1874  CG  GLU   324      -7.897  -8.742  38.311  1.00 50.00
ATOM   1875  CD  GLU   324      -8.006  -7.390  39.011  1.00 50.00
ATOM   1876  OE1 GLU   324      -7.187  -7.154  39.926  1.00 50.00
ATOM   1877  OE2 GLU   324      -8.942  -6.646  38.651  1.00 50.00
ATOM   1878  N   LYS   325      -8.722 -13.081  39.912  1.00 50.00
ATOM   1879  CA  LYS   325      -8.704 -14.244  40.812  1.00 50.00
ATOM   1880  C   LYS   325      -7.948 -15.451  40.246  1.00 50.00
ATOM   1881  O   LYS   325      -7.587 -16.364  40.974  1.00 50.00
ATOM   1882  CB  LYS   325     -10.132 -14.653  41.172  1.00 50.00
ATOM   1883  CG  LYS   325     -10.819 -13.608  42.050  1.00 50.00
ATOM   1884  CD  LYS   325     -10.068 -13.404  43.352  1.00 50.00
ATOM   1885  CE  LYS   325     -10.270 -14.566  44.319  1.00 50.00
ATOM   1886  NZ  LYS   325      -9.630 -14.302  45.612  1.00 50.00
ATOM   1887  N   ILE   326      -7.825 -15.490  38.916  1.00 50.00
ATOM   1888  CA  ILE   326      -6.981 -16.502  38.239  1.00 50.00
ATOM   1889  C   ILE   326      -5.468 -16.361  38.584  1.00 50.00
ATOM   1890  O   ILE   326      -4.760 -17.370  38.574  1.00 50.00
ATOM   1891  CB  ILE   326      -7.248 -16.579  36.708  1.00 50.00
ATOM   1892  CG1 ILE   326      -6.596 -15.464  35.887  1.00 50.00
ATOM   1893  CG2 ILE   326      -8.754 -16.651  36.425  1.00 50.00
ATOM   1894  CD1 ILE   326      -6.896 -15.342  34.399  1.00 50.00
ATOM   1895  N   PRO   327      -4.934 -15.131  38.748  1.00 50.00
ATOM   1896  CA  PRO   327      -3.544 -14.832  39.115  1.00 50.00
ATOM   1897  C   PRO   327      -3.324 -15.123  40.590  1.00 50.00
ATOM   1898  O   PRO   327      -4.071 -14.689  41.461  1.00 50.00
ATOM   1899  CB  PRO   327      -3.332 -13.324  38.953  1.00 50.00
ATOM   1900  CG  PRO   327      -4.459 -12.859  38.069  1.00 50.00
ATOM   1901  CD  PRO   327      -5.536 -13.873  38.330  1.00 50.00
ATOM   1902  N   SER   328      -2.194 -15.766  40.807  1.00 50.00
ATOM   1903  CA  SER   328      -1.693 -16.056  42.162  1.00 50.00
ATOM   1904  C   SER   328      -0.265 -15.530  42.349  1.00 50.00
ATOM   1905  O   SER   328       0.168 -15.227  43.459  1.00 50.00
ATOM   1906  CB  SER   328      -1.741 -17.564  42.412  1.00 50.00
ATOM   1907  OG  SER   328      -1.307 -17.851  43.742  1.00 50.00
ATOM   1908  N   LYS   329       0.468 -15.456  41.239  1.00 50.00
ATOM   1909  CA  LYS   329       1.864 -14.998  41.241  1.00 50.00
ATOM   1910  C   LYS   329       1.996 -13.588  41.803  1.00 50.00
ATOM   1911  O   LYS   329       1.281 -12.667  41.414  1.00 50.00
ATOM   1912  CB  LYS   329       2.442 -15.013  39.831  1.00 50.00
ATOM   1913  CG  LYS   329       2.719 -16.463  39.449  1.00 50.00
ATOM   1914  CD  LYS   329       3.510 -16.634  38.153  1.00 50.00
ATOM   1915  CE  LYS   329       4.787 -15.849  37.948  1.00 50.00
ATOM   1916  NZ  LYS   329       5.252 -15.898  36.562  1.00 50.00
ATOM   1917  N   ARG   330       3.026 -13.466  42.622  1.00 50.00
ATOM   1918  CA  ARG   330       3.431 -12.171  43.172  1.00 50.00
ATOM   1919  C   ARG   330       4.535 -11.560  42.322  1.00 50.00
ATOM   1920  O   ARG   330       4.625 -10.338  42.392  1.00 50.00
ATOM   1921  CB  ARG   330       3.890 -12.317  44.628  1.00 50.00
ATOM   1922  CG  ARG   330       2.839 -11.808  45.597  1.00 50.00
ATOM   1923  CD  ARG   330       1.509 -12.532  45.412  1.00 50.00
ATOM   1924  NE  ARG   330       0.505 -11.699  46.078  1.00 50.00
ATOM   1925  CZ  ARG   330      -0.804 -11.923  46.125  1.00 50.00
ATOM   1926  NH1 ARG   330      -1.331 -13.018  45.593  1.00 50.00
ATOM   1927  NH2 ARG   330      -1.602 -10.996  46.641  1.00 50.00
ATOM   1928  N   PRO   331       5.486 -12.392  41.849  1.00 50.00
ATOM   1929  CA  PRO   331       6.445 -12.062  40.792  1.00 50.00
ATOM   1930  C   PRO   331       6.346 -12.953  39.557  1.00 50.00
ATOM   1931  O   PRO   331       6.658 -12.463  38.453  1.00 50.00
ATOM   1932  CB  PRO   331       7.807 -12.138  41.462  1.00 50.00
ATOM   1933  CG  PRO   331       7.601 -13.106  42.628  1.00 50.00
ATOM   1934  CD  PRO   331       6.120 -13.481  42.613  1.00 50.00
ATOM   1935  OXT PRO   331       6.034 -14.136  39.768  1.00 99.99
SPDBVT        1.0000000000         0.0000000000         0.0000000000 
SPDBVT        0.0000000000         1.0000000000         0.0000000000 
SPDBVT        0.0000000000         0.0000000000         1.0000000000 
SPDBVT        0.0000000000         0.0000000000         0.0000000000 
SPDBVT        0.0000000000         0.0000000000         0.0000000000 
SPDBVV default;
SPDBVV      9.051851113635    1678.699418606842      20.000000000000
SPDBVV        1.0000000000         0.0000000000         0.0000000000 
SPDBVV        0.0000000000         1.0000000000         0.0000000000 
SPDBVV        0.0000000000         0.0000000000         1.0000000000 
SPDBVV        4.3429999352         0.2310000062        25.3560009003 
SPDBVV        0.0000000000         0.0000000000         0.0000000000 
SPDBVf 51 51 51 51 51 51 51 51 51 51 51 51 51 51 51 51 51 51 51 51
SPDBVf 51 51 51 51 51 51 51 51 51 51 51 51 51 51 51 51 51 51 51 51
SPDBVf 51 51 51 51 51 51 51 51 51 51 51 51 51 51 51 51 51 51 51 51
SPDBVf 51 51 51 51 51 51 51 51 51 51 51 51 51 51 51 51 51 51 51 51
SPDBVf 51 51 51 51 51 51 51 51 51 51 51 51 51 51 51 51 51 51 51 51
SPDBVf 51 51 51 51 51 51 51 51 51 51 51 51 51 51 51 51 51 51 51 51
SPDBVf 51 51 51 51 51 51 51 51 51 51 51 51 51 51 51 51 51 51 51 51
SPDBVf 51 51 51 51 51 51 51 51 51 51 51 51 51 51 51 51 51 51 51 51
SPDBVf 51 51 51 51 51 51 51 51 51 51 51 51 51 51 51 51 51 51 51 51
SPDBVf 51 51 51 51 51 51 51 51 51 51 51 51 51 51 51 51 51 51 51 51
SPDBVf 51 51 51 51 51 51 51 51 51 51 51 51 51 51 51 51 51 51 51 51
SPDBVf 51 51 51 51 51 51 51 51 51 51 51 51 51 51 51 51 51 51 51 51
SPDBVf 51 51 51 51 51 51 51 51 51 51 51 51 51 51 49
SPDBVR 0.00 1.00 0.00 0.00 1.00 0.00 0.00 1.00 0.00 0.00 1.00 0.00 
SPDBVR 0.00 1.00 0.00 0.00 1.00 0.00 0.00 1.00 0.00 0.00 1.00 0.00 
SPDBVR 0.00 1.00 0.00 0.00 1.00 0.00 0.00 1.00 0.00 0.00 1.00 0.00 
SPDBVR 0.00 1.00 0.00 0.00 1.00 0.00 0.00 1.00 0.00 0.00 1.00 0.00 
SPDBVR 0.00 1.00 0.00 0.00 1.00 0.00 0.00 1.00 0.00 0.00 1.00 0.00 
SPDBVR 0.00 1.00 0.00 0.00 1.00 0.00 0.00 1.00 0.00 0.00 1.00 0.00 
SPDBVR 0.00 1.00 0.00 0.00 1.00 0.00 1.00 0.00 0.00 1.00 0.00 0.00 
SPDBVR 1.00 0.00 0.00 0.00 1.00 0.00 0.00 1.00 0.00 0.00 1.00 0.00 
SPDBVR 0.00 1.00 0.00 0.00 1.00 0.00 0.00 1.00 0.00 0.00 1.00 0.00 
SPDBVR 0.00 1.00 0.00 0.00 1.00 0.00 0.00 1.00 0.00 0.00 1.00 0.00 
SPDBVR 0.00 1.00 0.00 0.00 1.00 0.00 0.00 1.00 0.00 0.00 1.00 0.00 
SPDBVR 0.00 1.00 0.00 0.00 1.00 0.00 1.00 0.00 0.00 1.00 0.00 0.00 
SPDBVR 1.00 0.00 0.00 1.00 0.00 0.00 1.00 0.00 0.00 1.00 0.00 0.00 
SPDBVR 1.00 0.00 0.00 1.00 0.00 0.00 1.00 0.00 0.00 1.00 0.00 0.00 
SPDBVR 1.00 0.00 0.00 1.00 0.00 0.00 1.00 0.00 0.00 1.00 0.00 0.00 
SPDBVR 1.00 0.00 0.00 1.00 0.00 0.00 1.00 0.00 0.00 1.00 0.00 0.00 
SPDBVR 0.00 1.00 0.00 0.00 1.00 0.00 0.00 1.00 0.00 0.00 1.00 0.00 
SPDBVR 0.00 1.00 0.00 0.00 1.00 0.00 0.00 1.00 0.00 0.00 1.00 0.00 
SPDBVR 0.00 1.00 0.00 1.00 0.00 0.00 1.00 0.00 0.00 1.00 0.00 0.00 
SPDBVR 0.00 1.00 0.00 0.00 1.00 0.00 0.00 1.00 0.00 0.00 1.00 0.00 
SPDBVR 0.00 1.00 0.00 0.00 1.00 0.00 0.00 1.00 0.00 0.00 1.00 0.00 
SPDBVR 0.00 1.00 0.00 0.00 1.00 0.00 0.00 1.00 0.00 0.00 1.00 0.00 
SPDBVR 0.00 1.00 0.00 0.00 1.00 0.00 0.00 1.00 0.00 0.00 1.00 0.00 
SPDBVR 0.00 1.00 0.00 0.00 1.00 0.00 0.00 1.00 0.00 0.00 1.00 0.00 
SPDBVR 1.00 0.00 0.00 1.00 0.00 0.00 1.00 0.00 0.00 1.00 0.00 0.00 
SPDBVR 1.00 0.00 0.00 1.00 0.00 0.00 0.00 1.00 0.00 0.00 1.00 0.00 
SPDBVR 0.00 1.00 0.00 0.00 1.00 0.00 0.00 1.00 0.00 0.00 1.00 0.00 
SPDBVR 0.00 1.00 0.00 0.00 1.00 0.00 0.00 1.00 0.00 0.00 1.00 0.00 
SPDBVR 0.00 1.00 0.00 0.00 1.00 0.00 0.00 1.00 0.00 0.00 1.00 0.00 
SPDBVR 0.00 1.00 0.00 0.00 1.00 0.00 0.00 1.00 0.00 0.00 1.00 0.00 
SPDBVR 0.00 1.00 0.00 0.00 1.00 0.00 0.00 1.00 0.00 0.00 1.00 0.00 
SPDBVR 0.00 1.00 0.00 0.00 1.00 0.00 0.00 1.00 0.00 0.00 1.00 0.00 
SPDBVR 0.00 1.00 0.00 0.00 1.00 0.00 0.00 1.00 0.00 0.00 1.00 0.00 
SPDBVR 0.00 1.00 0.00 0.00 1.00 0.00 0.00 1.00 0.00 0.00 1.00 0.00 
SPDBVR 1.00 0.00 0.00 1.00 0.00 0.00 1.00 0.00 0.00 1.00 0.00 0.00 
SPDBVR 1.00 0.00 0.00 0.00 1.00 0.00 0.00 1.00 0.00 0.00 1.00 0.00 
SPDBVR 0.00 1.00 0.00 0.00 1.00 0.00 0.00 1.00 0.00 0.00 1.00 0.00 
SPDBVR 0.00 1.00 0.00 0.00 1.00 0.00 0.00 1.00 0.00 0.00 1.00 0.00 
SPDBVR 0.00 1.00 0.00 0.00 1.00 0.00 0.00 1.00 0.00 0.00 1.00 0.00 
SPDBVR 0.00 1.00 0.00 1.00 0.00 0.00 1.00 0.00 0.00 1.00 0.00 0.00 
SPDBVR 0.00 1.00 0.00 0.00 1.00 0.00 0.00 1.00 0.00 0.00 1.00 0.00 
SPDBVR 0.00 1.00 0.00 0.00 1.00 0.00 0.00 1.00 0.00 0.00 1.00 0.00 
SPDBVR 0.00 1.00 0.00 0.00 1.00 0.00 0.00 1.00 0.00 0.00 1.00 0.00 
SPDBVR 0.00 1.00 0.00 0.00 1.00 0.00 0.00 1.00 0.00 0.00 1.00 0.00 
SPDBVR 0.00 1.00 0.00 0.00 1.00 0.00 0.00 1.00 0.00 0.00 1.00 0.00 
SPDBVR 1.00 0.00 0.00 1.00 0.00 0.00 1.00 0.00 0.00 1.00 0.00 0.00 
SPDBVR 1.00 0.00 0.00 0.00 1.00 0.00 0.00 1.00 0.00 0.00 1.00 0.00 
SPDBVR 0.00 1.00 0.00 0.00 1.00 0.00 0.00 1.00 0.00 0.00 1.00 0.00 
SPDBVR 0.00 1.00 0.00 0.00 1.00 0.00 0.00 1.00 0.00 0.00 1.00 0.00 
SPDBVR 1.00 0.00 0.00 1.00 0.00 0.00 1.00 0.00 0.00 1.00 0.00 0.00 
SPDBVR 1.00 0.00 0.00 0.00 1.00 0.00 0.00 1.00 0.00 0.00 1.00 0.00 
SPDBVR 0.00 1.00 0.00 0.00 1.00 0.00 0.00 1.00 0.00 0.00 1.00 0.00 
SPDBVR 0.00 1.00 0.00 0.00 1.00 0.00 0.00 1.00 0.00 0.00 1.00 0.00 
SPDBVR 0.00 1.00 0.00 0.00 1.00 0.00 0.00 1.00 0.00 0.00 1.00 0.00 
SPDBVR 0.00 1.00 0.00 0.00 1.00 0.00 0.00 1.00 0.00 1.00 0.00 0.00 
SPDBVR 1.00 0.00 0.00 1.00 0.00 0.00 1.00 0.00 0.00 1.00 0.00 0.00 
SPDBVR 1.00 0.00 0.00 0.00 1.00 0.00 0.00 1.00 0.00 0.00 1.00 0.00 
SPDBVR 0.00 1.00 0.00 0.00 1.00 0.00 0.00 1.00 0.00 0.00 1.00 0.00 
SPDBVR 1.00 0.00 0.00 1.00 0.00 0.00 1.00 0.00 0.00 1.00 0.00 0.00 
SPDBVR 0.00 1.00 0.00 0.00 1.00 0.00 0.00 1.00 0.00 0.00 1.00 0.00 
SPDBVR 0.00 1.00 0.00 0.00 1.00 0.00 0.00 1.00 0.00 0.00 1.00 0.00 
SPDBVR 0.00 1.00 0.00 0.00 1.00 0.00 0.00 1.00 0.00 0.00 1.00 0.00 
SPDBVR 0.00 1.00 0.00 0.00 1.00 0.00 0.00 1.00 0.00 0.00 1.00 0.00 
SPDBVR 0.00 1.00 0.00 0.00 1.00 0.00 1.00 0.00 0.00 
SPDBVb 0.00 0.00 0.00
SPDBVa    79    80    81    82    83    84    85    86    87    88
SPDBVa    89    90    91    92    93    94    95    96    97    98
SPDBVa    99   100   101   102   103   104   105   106   109   110
SPDBVa   111   112   113   114   115   116   117   118   119   120
SPDBVa   121   122   123   124   125   126   127   128   129   130
SPDBVa   131   132   133   134   135   136   137   138   139   140
SPDBVa   141   142   143   144   145   146   147   148   149   150
SPDBVa   151   152   153   154   156   157   158   159   160   161
SPDBVa   162   163   164   165   166   167   168   169   170   171
SPDBVa   172   173   174   175   176   177   178   179   180   181
SPDBVa   197   198   199   200   201   202   203   204   205   206
SPDBVa   207   208   209   210   211   212   213   214   215   216
SPDBVa   217   218   219   220   221   222   223   224   225   226
SPDBVa   227   228   229   230   231   232   233   234   235   236
SPDBVa   237   238   239   240   241   242   243   244   245   246
SPDBVa   247   248   249   250   251   252   253   254   255   258
SPDBVa   259   260   261   262   263   264   265   266   267   268
SPDBVa   269   270   271   272   273   274   275   276   277   278
SPDBVa   279   280   281   282   283   284   285   286   287   288
SPDBVa   289   290   291   292   293   294   295   296   297   298
SPDBVa   302   303   304   305   306   307   308   309   310   311
SPDBVa   312   313   314   315   316   317   318   319   320   321
SPDBVa   322   323   324   325   326   327   328   329   330   331
SPDBVa   332   333   334   337   338   339   340   341   342   343
SPDBVa   344   345   346   347   348   349   350   351   352   353
SPDBVa   354   355   356   357   358   671     1
SPDBVn  r ara
SPDBVE
COMPND    ?
REMARK    File generated by Swiss-PdbViewer  3.70b17
REMARK    http://www.expasy.org/spdbv/
CRYST1   46.750   69.799   83.828  90.00  96.01  90.00 P 1 21 1      4   
ATOM      1  N   SER A   1     -11.491  11.574  53.329  1.00 48.89
ATOM      2  CA  SER A   1     -11.218  10.682  52.171  1.00 47.58
ATOM      3  C   SER A   1     -12.305   9.613  52.026  1.00 45.02
ATOM      4  O   SER A   1     -11.993   8.409  52.024  1.00 43.58
ATOM      5  CB  SER A   1      -9.865  10.009  52.336  1.00 49.22
ATOM      6  OG  SER A   1      -9.838   9.277  53.560  1.00 50.86
ATOM      7  N   ALA A   2     -13.572  10.066  51.938  1.00 41.64
ATOM      8  CA  ALA A   2     -14.608   9.358  51.172  1.00 39.39
ATOM      9  C   ALA A   2     -14.446   9.806  49.709  1.00 36.72
ATOM     10  O   ALA A   2     -15.279   9.501  48.842  1.00 36.53
ATOM     11  CB  ALA A   2     -15.968   9.737  51.646  1.00 40.00
ATOM     12  N   ASN A   3     -13.376  10.558  49.474  1.00 31.34
ATOM     13  CA  ASN A   3     -13.110  11.180  48.191  1.00 27.94
ATOM     14  C   ASN A   3     -12.637  10.072  47.273  1.00 28.62
ATOM     15  O   ASN A   3     -12.024   9.131  47.761  1.00 28.72
ATOM     16  CB  ASN A   3     -11.983  12.189  48.379  1.00 25.12
ATOM     17  CG  ASN A   3     -12.460  13.456  49.107  1.00 30.40
ATOM     18  OD1 ASN A   3     -13.666  13.635  49.299  1.00 26.76
ATOM     19  ND2 ASN A   3     -11.515  14.333  49.499  1.00  3.13
ATOM     20  N   LEU A   4     -12.890  10.203  45.978  1.00 28.06
ATOM     21  CA  LEU A   4     -12.424   9.218  44.979  1.00 29.74
ATOM     22  C   LEU A   4     -10.928   9.339  44.881  1.00 29.47
ATOM     23  O   LEU A   4     -10.374  10.419  45.167  1.00 31.66
ATOM     24  CB  LEU A   4     -13.029   9.519  43.606  1.00 27.36
ATOM     25  CG  LEU A   4     -14.534   9.517  43.672  1.00 33.07
ATOM     26  CD1 LEU A   4     -15.054   9.874  42.291  1.00 34.03
ATOM     27  CD2 LEU A   4     -15.033   8.106  44.167  1.00 28.57
ATOM     28  N   PRO A   5     -10.244   8.238  44.535  1.00 29.11
ATOM     29  CA  PRO A   5      -8.783   8.297  44.536  1.00 26.72
ATOM     30  C   PRO A   5      -8.277   9.081  43.349  1.00 26.95
ATOM     31  O   PRO A   5      -8.844   8.981  42.256  1.00 26.15
ATOM     32  CB  PRO A   5      -8.376   6.827  44.384  1.00 26.73
ATOM     33  CG  PRO A   5      -9.527   6.167  43.741  1.00 32.63
ATOM     34  CD  PRO A   5     -10.756   6.892  44.179  1.00 28.56
ATOM     35  N   THR A   6      -7.219   9.853  43.570  1.00 25.08
ATOM     36  CA  THR A   6      -6.481  10.527  42.500  1.00 26.73
ATOM     37  C   THR A   6      -5.452   9.538  41.879  1.00 24.77
ATOM     38  O   THR A   6      -4.598   8.970  42.589  1.00 23.83
ATOM     39  CB  THR A   6      -5.795  11.761  43.070  1.00 27.55
ATOM     40  OG1 THR A   6      -6.830  12.664  43.519  1.00 27.39
ATOM     41  CG2 THR A   6      -4.853  12.466  42.026  1.00 23.51
ATOM     42  N   VAL A   7      -5.581   9.336  40.580  1.00 23.85
ATOM     43  CA  VAL A   7      -4.782   8.336  39.848  1.00 21.65
ATOM     44  C   VAL A   7      -3.861   9.084  38.881  1.00 20.58
ATOM     45  O   VAL A   7      -4.310   9.768  37.917  1.00 23.21
ATOM     46  CB  VAL A   7      -5.684   7.295  39.149  1.00 19.30
ATOM     47  CG1 VAL A   7      -4.833   6.195  38.413  1.00 21.86
ATOM     48  CG2 VAL A   7      -6.676   6.616  40.123  1.00  3.05
ATOM     49  N   LEU A   8      -2.558   9.002  39.099  1.00 22.65
ATOM     50  CA  LEU A   8      -1.611   9.629  38.151  1.00 23.36
ATOM     51  C   LEU A   8      -1.104   8.587  37.154  1.00 23.23
ATOM     52  O   LEU A   8      -0.531   7.535  37.585  1.00 19.58
ATOM     53  CB  LEU A   8      -0.389  10.192  38.871  1.00 24.31
ATOM     54  CG  LEU A   8       0.875  10.543  38.072  1.00 21.82
ATOM     55  CD1 LEU A   8       0.633  11.709  37.091  1.00 24.42
ATOM     56  CD2 LEU A   8       2.006  10.946  38.990  1.00 28.38
ATOM     57  N   VAL A   9      -1.244   8.869  35.861  1.00 22.25
ATOM     58  CA  VAL A   9      -0.645   7.979  34.862  1.00 20.46
ATOM     59  C   VAL A   9       0.579   8.665  34.217  1.00 22.11
ATOM     60  O   VAL A   9       0.492   9.776  33.685  1.00 23.51
ATOM     61  CB  VAL A   9      -1.676   7.559  33.770  1.00 21.74
ATOM     62  CG1 VAL A   9      -2.378   8.786  33.192  1.00 19.71
ATOM     63  CG2 VAL A   9      -1.019   6.693  32.665  1.00 18.29
ATOM     64  N   THR A  10       1.702   7.978  34.212  1.00 21.41
ATOM     65  CA  THR A  10       2.891   8.495  33.568  1.00 23.06
ATOM     66  C   THR A  10       3.054   7.957  32.160  1.00 24.42
ATOM     67  O   THR A  10       2.544   6.841  31.802  1.00 20.29
ATOM     68  CB  THR A  10       4.166   8.187  34.366  1.00 22.27
ATOM     69  OG1 THR A  10       4.295   6.768  34.485  1.00 21.09
ATOM     70  CG2 THR A  10       4.098   8.826  35.719  1.00 18.44
ATOM     71  N   GLY A  11       3.800   8.707  31.364  1.00 24.25
ATOM     72  CA  GLY A  11       3.863   8.399  29.942  1.00 25.26
ATOM     73  C   GLY A  11       2.512   8.663  29.311  1.00 25.50
ATOM     74  O   GLY A  11       2.053   7.893  28.456  1.00 27.53
ATOM     75  N   ALA A  12       1.836   9.723  29.761  1.00 23.78
ATOM     76  CA  ALA A  12       0.426   9.884  29.450  1.00 24.39
ATOM     77  C   ALA A  12       0.153  10.260  27.995  1.00 26.25
ATOM     78  O   ALA A  12      -0.991  10.225  27.541  1.00 26.45
ATOM     79  CB  ALA A  12      -0.241  10.861  30.386  1.00 24.34
ATOM     80  N   SER A  13       1.200  10.592  27.271  1.00 26.97
ATOM     81  CA  SER A  13       1.024  10.908  25.865  1.00 30.35
ATOM     82  C   SER A  13       1.544   9.787  24.996  1.00 31.52
ATOM     83  O   SER A  13       1.542   9.895  23.779  1.00 32.15
ATOM     84  CB  SER A  13       1.713  12.229  25.502  1.00 31.64
ATOM     85  OG  SER A  13       3.120  12.093  25.452  1.00 33.94
ATOM     86  N   GLY A  14       2.008   8.711  25.607  1.00 29.36
ATOM     87  CA  GLY A  14       2.380   7.527  24.827  1.00 27.54
ATOM     88  C   GLY A  14       1.099   6.881  24.281  1.00 27.35
ATOM     89  O   GLY A  14      -0.036   7.220  24.697  1.00 25.16
ATOM     90  N   ARG A  15       1.257   5.881  23.421  1.00 27.05
ATOM     91  CA  ARG A  15       0.073   5.262  22.795  1.00 27.51
ATOM     92  C   ARG A  15      -0.864   4.528  23.749  1.00 28.49
ATOM     93  O   ARG A  15      -2.110   4.627  23.618  1.00 30.91
ATOM     94  CB  ARG A  15       0.528   4.335  21.656  1.00 29.24
ATOM     95  CG  ARG A  15       1.380   5.061  20.573  1.00 29.53
ATOM     96  CD  ARG A  15       2.123   4.033  19.695  1.00 25.76
ATOM     97  NE  ARG A  15       3.361   3.593  20.388  1.00 32.10
ATOM     98  CZ  ARG A  15       4.382   2.928  19.840  1.00 38.07
ATOM     99  NH1 ARG A  15       4.384   2.599  18.542  1.00 29.24
ATOM    100  NH2 ARG A  15       5.417   2.599  20.598  1.00 35.79
ATOM    101  N   THR A  16      -0.297   3.760  24.703  1.00 23.66
ATOM    102  CA  THR A  16      -1.131   3.133  25.717  1.00 24.27
ATOM    103  C   THR A  16      -1.510   4.155  26.825  1.00 23.39
ATOM    104  O   THR A  16      -2.644   4.212  27.262  1.00 21.31
ATOM    105  CB  THR A  16      -0.470   1.876  26.268  1.00 22.90
ATOM    106  OG1 THR A  16      -0.192   0.984  25.155  1.00 22.55
ATOM    107  CG2 THR A  16      -1.368   1.199  27.296  1.00 23.25
ATOM    108  N   GLY A  17      -0.527   4.921  27.272  1.00 24.93
ATOM    109  CA  GLY A  17      -0.744   5.917  28.326  1.00 24.09
ATOM    110  C   GLY A  17      -1.873   6.900  28.062  1.00 25.14
ATOM    111  O   GLY A  17      -2.702   7.175  28.958  1.00 24.00
ATOM    112  N   GLN A  18      -1.936   7.406  26.840  1.00 24.21
ATOM    113  CA  GLN A  18      -3.027   8.325  26.447  1.00 27.54
ATOM    114  C   GLN A  18      -4.425   7.716  26.611  1.00 26.67
ATOM    115  O   GLN A  18      -5.350   8.402  27.046  1.00 28.91
ATOM    116  CB  GLN A  18      -2.786   8.922  25.054  1.00 27.28
ATOM    117  CG  GLN A  18      -3.105   7.985  23.876  1.00 32.41
ATOM    118  CD  GLN A  18      -2.745   8.650  22.540  1.00 32.05
ATOM    119  OE1 GLN A  18      -1.571   8.814  22.190  1.00 42.09
ATOM    120  NE2 GLN A  18      -3.759   9.068  21.832  1.00 36.23
ATOM    121  N   ILE A  19      -4.553   6.413  26.339  1.00 24.25
ATOM    122  CA  ILE A  19      -5.821   5.720  26.548  1.00 23.72
ATOM    123  C   ILE A  19      -6.155   5.573  28.022  1.00 21.90
ATOM    124  O   ILE A  19      -7.330   5.674  28.425  1.00 23.24
ATOM    125  CB  ILE A  19      -5.833   4.311  25.835  1.00 22.25
ATOM    126  CG1 ILE A  19      -5.495   4.459  24.358  1.00  2.90
ATOM    127  CG2 ILE A  19      -7.188   3.681  25.983  1.00 25.75
ATOM    128  CD1 ILE A  19      -5.275   3.141  23.670  1.00 25.94
ATOM    129  N   VAL A  20      -5.147   5.291  28.849  1.00 22.00
ATOM    130  CA  VAL A  20      -5.426   5.207  30.280  1.00 21.18
ATOM    131  C   VAL A  20      -5.915   6.571  30.814  1.00 21.28
ATOM    132  O   VAL A  20      -6.929   6.670  31.608  1.00 21.60
ATOM    133  CB  VAL A  20      -4.191   4.675  31.100  1.00 23.35
ATOM    134  CG1 VAL A  20      -4.449   4.894  32.618  1.00 22.04
ATOM    135  CG2 VAL A  20      -3.982   3.102  30.845  1.00 14.37
ATOM    136  N   TYR A  21      -5.223   7.599  30.335  1.00 21.70
ATOM    137  CA  TYR A  21      -5.568   8.954  30.737  1.00 27.08
ATOM    138  C   TYR A  21      -7.003   9.279  30.366  1.00 27.91
ATOM    139  O   TYR A  21      -7.768   9.748  31.223  1.00 24.36
ATOM    140  CB  TYR A  21      -4.605   9.979  30.192  1.00 26.68
ATOM    141  CG  TYR A  21      -5.045  11.406  30.470  1.00 31.86
ATOM    142  CD1 TYR A  21      -5.770  12.138  29.509  1.00 37.56
ATOM    143  CD2 TYR A  21      -4.740  12.023  31.683  1.00 35.00
ATOM    144  CE1 TYR A  21      -6.200  13.475  29.764  1.00 35.97
ATOM    145  CE2 TYR A  21      -5.146  13.349  31.953  1.00 38.65
ATOM    146  CZ  TYR A  21      -5.872  14.067  30.992  1.00 36.31
ATOM    147  OH  TYR A  21      -6.289  15.351  31.277  1.00 31.59
ATOM    148  N   LYS A  22      -7.368   8.985  29.113  1.00 28.92
ATOM    149  CA  LYS A  22      -8.748   9.118  28.651  1.00 29.74
ATOM    150  C   LYS A  22      -9.730   8.343  29.516  1.00 29.05
ATOM    151  O   LYS A  22     -10.779   8.890  29.933  1.00 26.19
ATOM    152  CB  LYS A  22      -8.885   8.688  27.170  1.00 34.14
ATOM    153  CG  LYS A  22      -8.818   9.770  26.146  1.00 39.44
ATOM    154  CD  LYS A  22      -7.769  10.817  26.488  1.00 48.78
ATOM    155  CE  LYS A  22      -7.025  11.327  25.272  1.00 50.62
ATOM    156  NZ  LYS A  22      -5.599  11.458  25.708  1.00 46.32
ATOM    157  N   LYS A  23      -9.415   7.075  29.809  1.00 26.25
ATOM    158  CA  LYS A  23     -10.340   6.280  30.579  1.00 25.89
ATOM    159  C   LYS A  23     -10.494   6.791  32.030  1.00 25.88
ATOM    160  O   LYS A  23     -11.565   6.722  32.595  1.00 27.45
ATOM    161  CB  LYS A  23      -9.917   4.826  30.573  1.00 25.87
ATOM    162  CG  LYS A  23      -9.874   4.220  29.139  1.00 24.29
ATOM    163  CD  LYS A  23      -9.481   2.744  29.197  1.00 21.78
ATOM    164  CE  LYS A  23      -9.846   2.043  27.828  1.00 27.28
ATOM    165  NZ  LYS A  23     -11.230   1.444  27.945  1.00 23.84
ATOM    166  N   LEU A  24      -9.404   7.236  32.630  1.00 26.64
ATOM    167  CA  LEU A  24      -9.437   7.854  33.934  1.00 27.27
ATOM    168  C   LEU A  24     -10.341   9.101  33.952  1.00 27.90
ATOM    169  O   LEU A  24     -11.117   9.296  34.920  1.00 27.44
ATOM    170  CB  LEU A  24      -8.021   8.237  34.353  1.00 26.24
ATOM    171  CG  LEU A  24      -7.145   7.109  34.904  1.00 23.36
ATOM    172  CD1 LEU A  24      -5.743   7.659  35.139  1.00 19.01
ATOM    173  CD2 LEU A  24      -7.754   6.447  36.142  1.00 27.33
ATOM    174  N   LYS A  25     -10.238   9.908  32.892  1.00 27.78
ATOM    175  CA  LYS A  25     -11.084  11.119  32.711  1.00 30.66
ATOM    176  C   LYS A  25     -12.582  10.767  32.602  1.00 32.16
ATOM    177  O   LYS A  25     -13.415  11.351  33.320  1.00 29.99
ATOM    178  CB  LYS A  25     -10.646  11.928  31.480  1.00 29.85
ATOM    179  CG  LYS A  25      -9.248  12.529  31.579  1.00 31.32
ATOM    180  CD  LYS A  25      -9.156  13.702  32.534  1.00 33.77
ATOM    181  CE  LYS A  25      -9.480  15.021  31.839  1.00 39.78
ATOM    182  NZ  LYS A  25      -9.723  16.142  32.813  1.00 38.51
ATOM    183  N   GLU A  26     -12.904   9.793  31.734  1.00 30.63
ATOM    184  CA  GLU A  26     -14.263   9.330  31.554  1.00 31.75
ATOM    185  C   GLU A  26     -14.791   8.683  32.799  1.00 32.04
ATOM    186  O   GLU A  26     -16.023   8.695  33.026  1.00  3.00
ATOM    187  CB  GLU A  26     -14.349   8.259  30.477  1.00 34.07
ATOM    188  CG  GLU A  26     -14.080   8.757  29.073  1.00 37.80
ATOM    189  CD  GLU A  26     -13.607   7.635  28.168  1.00 48.39
ATOM    190  OE1 GLU A  26     -13.119   7.977  27.070  1.00 44.03
ATOM    191  OE2 GLU A  26     -13.702   6.430  28.568  1.00 44.59
ATOM    192  N   GLY A  27     -13.893   8.076  33.585  1.00 28.13
ATOM    193  CA  GLY A  27     -14.322   7.359  34.793  1.00 31.46
ATOM    194  C   GLY A  27     -14.484   8.279  35.995  1.00 31.83
ATOM    195  O   GLY A  27     -14.123   7.897  37.125  1.00 33.40
ATOM    196  N   SER A  28     -15.060   9.466  35.769  1.00 31.42
ATOM    197  CA  SER A  28     -15.143  10.522  36.825  1.00 33.30
ATOM    198  C   SER A  28     -16.043  10.162  38.019  1.00 33.68
ATOM    199  O   SER A  28     -16.033  10.822  39.073  1.00 34.46
ATOM    200  CB  SER A  28     -15.600  11.824  36.179  1.00 33.14
ATOM    201  OG  SER A  28     -16.898  11.638  35.658  1.00 39.98
ATOM    202  N   ASP A  29     -16.792   9.078  37.878  1.00 34.64
ATOM    203  CA  ASP A  29     -17.490   8.505  39.004  1.00 33.10
ATOM    204  C   ASP A  29     -16.630   7.575  39.888  1.00 33.87
ATOM    205  O   ASP A  29     -17.071   7.186  40.969  1.00 32.97
ATOM    206  CB  ASP A  29     -18.706   7.722  38.496  1.00 35.26
ATOM    207  CG  ASP A  29     -18.319   6.516  37.630  1.00 41.37
ATOM    208  OD1 ASP A  29     -18.912   5.426  37.846  1.00 42.36
ATOM    209  OD2 ASP A  29     -17.447   6.666  36.736  1.00 32.90
ATOM    210  N   LYS A  30     -15.419   7.220  39.437  1.00 31.37
ATOM    211  CA  LYS A  30     -14.546   6.353  40.201  1.00 30.81
ATOM    212  C   LYS A  30     -13.163   6.931  40.520  1.00 29.15
ATOM    213  O   LYS A  30     -12.506   6.475  41.462  1.00 30.56
ATOM    214  CB  LYS A  30     -14.382   5.011  39.459  1.00 32.03
ATOM    215  CG  LYS A  30     -15.639   4.132  39.394  1.00 31.37
ATOM    216  CD  LYS A  30     -15.535   3.162  38.194  1.00 35.26
ATOM    217  CE  LYS A  30     -16.804   2.330  38.037  1.00 44.74
ATOM    218  NZ  LYS A  30     -17.182   1.649  39.287  1.00 37.69
ATOM    219  N   PHE A  31     -12.697   7.877  39.710  1.00 28.60
ATOM    220  CA  PHE A  31     -11.311   8.333  39.772  1.00 28.93
ATOM    221  C   PHE A  31     -11.209   9.818  39.550  1.00 26.89
ATOM    222  O   PHE A  31     -12.076  10.420  38.921  1.00 27.48
ATOM    223  CB  PHE A  31     -10.457   7.734  38.625  1.00 30.23
ATOM    224  CG  PHE A  31     -10.546   6.256  38.496  1.00 28.47
ATOM    225  CD1 PHE A  31     -11.078   5.709  37.326  1.00 25.80
ATOM    226  CD2 PHE A  31     -10.120   5.414  39.543  1.00 24.73
ATOM    227  CE1 PHE A  31     -11.205   4.326  37.172  1.00 24.21
ATOM    228  CE2 PHE A  31     -10.194   4.042  39.394  1.00 27.22
ATOM    229  CZ  PHE A  31     -10.742   3.492  38.189  1.00 31.49
ATOM    230  N   VAL A  32     -10.112  10.383  40.035  1.00 25.33
ATOM    231  CA  VAL A  32      -9.708  11.707  39.642  1.00 26.41
ATOM    232  C   VAL A  32      -8.407  11.542  38.851  1.00 28.11
ATOM    233  O   VAL A  32      -7.374  11.117  39.406  1.00 29.01
ATOM    234  CB  VAL A  32      -9.459  12.611  40.884  1.00 25.17
ATOM    235  CG1 VAL A  32      -8.889  13.949  40.487  1.00 25.82
ATOM    236  CG2 VAL A  32     -10.764  12.755  41.765  1.00 30.55
ATOM    237  N   ALA A  33      -8.432  11.910  37.571  1.00 28.33
ATOM    238  CA  ALA A  33      -7.262  11.714  36.675  1.00 27.20
ATOM    239  C   ALA A  33      -6.195  12.711  36.973  1.00 27.73
ATOM    240  O   ALA A  33      -6.477  13.835  37.366  1.00 28.25
ATOM    241  CB  ALA A  33      -7.653  11.868  35.186  1.00 26.41
ATOM    242  N   LYS A  34      -4.956  12.286  36.714  1.00 27.30
ATOM    243  CA  LYS A  34      -3.793  13.150  36.630  1.00 24.84
ATOM    244  C   LYS A  34      -2.818  12.506  35.635  1.00 25.85
ATOM    245  O   LYS A  34      -2.780  11.283  35.491  1.00 26.07
ATOM    246  CB  LYS A  34      -3.145  13.201  38.006  1.00 26.53
ATOM    247  CG  LYS A  34      -2.396  14.427  38.335  1.00 25.92
ATOM    248  CD  LYS A  34      -1.991  14.406  39.833  1.00 29.22
ATOM    249  CE  LYS A  34      -1.286  15.740  40.217  1.00 33.56
ATOM    250  NZ  LYS A  34      -0.957  15.814  41.697  1.00 23.30
ATOM    251  N   GLY A  35      -2.009  13.302  34.964  1.00 21.82
ATOM    252  CA  GLY A  35      -1.124  12.732  33.994  1.00 24.68
ATOM    253  C   GLY A  35       0.205  13.410  33.966  1.00 26.88
ATOM    254  O   GLY A  35       0.321  14.610  34.337  1.00 27.79
ATOM    255  N   LEU A  36       1.226  12.665  33.525  1.00 23.54
ATOM    256  CA  LEU A  36       2.575  13.181  33.453  1.00 25.57
ATOM    257  C   LEU A  36       3.093  12.867  32.110  1.00 29.42
ATOM    258  O   LEU A  36       3.112  11.699  31.664  1.00 30.93
ATOM    259  CB  LEU A  36       3.522  12.516  34.491  1.00 22.55
ATOM    260  CG  LEU A  36       5.021  12.825  34.442  1.00 22.11
ATOM    261  CD1 LEU A  36       5.252  14.283  34.898  1.00 30.76
ATOM    262  CD2 LEU A  36       5.904  11.824  35.299  1.00 26.71
ATOM    263  N   VAL A  37       3.637  13.894  31.492  1.00 32.90
ATOM    264  CA  VAL A  37       4.114  13.776  30.134  1.00 30.31
ATOM    265  C   VAL A  37       5.479  14.408  30.030  1.00 30.88
ATOM    266  O   VAL A  37       5.875  15.178  30.903  1.00 31.86
ATOM    267  CB  VAL A  37       3.081  14.422  29.200  1.00 29.71
ATOM    268  CG1 VAL A  37       3.600  15.699  28.585  1.00 31.85
ATOM    269  CG2 VAL A  37       2.704  13.459  28.178  1.00 31.82
ATOM    270  N   ARG A  38       6.202  14.081  28.972  1.00 32.40
ATOM    271  CA  ARG A  38       7.571  14.563  28.849  1.00 34.85
ATOM    272  C   ARG A  38       7.733  15.991  28.242  1.00 36.14
ATOM    273  O   ARG A  38       8.778  16.666  28.426  1.00 35.78
ATOM    274  CB  ARG A  38       8.410  13.553  28.076  1.00 33.80
ATOM    275  CG  ARG A  38       9.894  13.819  28.260  1.00 39.49
ATOM    276  CD  ARG A  38      10.780  12.856  27.548  1.00 42.82
ATOM    277  NE  ARG A  38      10.176  12.346  26.327  1.00 48.96
ATOM    278  CZ  ARG A  38      10.734  11.405  25.579  1.00 51.71
ATOM    279  NH1 ARG A  38      10.116  10.966  24.492  1.00 51.67
ATOM    280  NH2 ARG A  38      11.915  10.904  25.926  1.00 50.56
ATOM    281  N   SER A  39       6.705  16.452  27.542  1.00 38.09
ATOM    282  CA  SER A  39       6.800  17.722  26.801  1.00 38.02
ATOM    283  C   SER A  39       5.490  18.448  26.714  1.00 39.18
ATOM    284  O   SER A  39       4.401  17.836  26.675  1.00 37.97
ATOM    285  CB  SER A  39       7.279  17.464  25.376  1.00 37.17
ATOM    286  OG  SER A  39       6.244  16.823  24.682  1.00 34.54
ATOM    287  N   ALA A  40       5.594  19.777  26.641  1.00 41.23
ATOM    288  CA  ALA A  40       4.442  20.596  26.299  1.00 44.05
ATOM    289  C   ALA A  40       3.716  20.007  25.080  1.00 44.84
ATOM    290  O   ALA A  40       2.476  19.934  25.055  1.00 44.38
ATOM    291  CB  ALA A  40       4.860  22.037  26.053  1.00 44.36
ATOM    292  N   GLN A  41       4.506  19.565  24.095  1.00 44.92
ATOM    293  CA  GLN A  41       3.977  18.862  22.935  1.00 46.75
ATOM    294  C   GLN A  41       3.027  17.749  23.407  1.00 43.79
ATOM    295  O   GLN A  41       1.804  17.815  23.165  1.00 44.65
ATOM    296  CB  GLN A  41       5.139  18.348  22.060  1.00 48.65
ATOM    297  CG  GLN A  41       4.752  17.579  20.773  1.00 59.11
ATOM    298  CD  GLN A  41       4.006  18.429  19.742  1.00 66.40
ATOM    299  OE1 GLN A  41       2.908  18.930  20.003  1.00 70.77
ATOM    300  NE2 GLN A  41       4.595  18.574  18.556  1.00 71.03
ATOM    301  N   GLY A  42       3.560  16.763  24.126  1.00 40.15
ATOM    302  CA  GLY A  42       2.711  15.679  24.610  1.00 35.75
ATOM    303  C   GLY A  42       1.511  16.189  25.401  1.00 34.97
ATOM    304  O   GLY A  42       0.411  15.620  25.290  1.00 34.60
ATOM    305  N   LYS A  43       1.689  17.267  26.183  1.00 34.05
ATOM    306  CA  LYS A  43       0.579  17.784  27.005  1.00 33.34
ATOM    307  C   LYS A  43      -0.575  18.159  26.090  1.00 34.32
ATOM    308  O   LYS A  43      -1.735  17.851  26.377  1.00 31.76
ATOM    309  CB  LYS A  43       0.968  19.015  27.864  1.00 31.39
ATOM    310  CG  LYS A  43      -0.201  19.583  28.736  1.00 35.50
ATOM    311  CD  LYS A  43       0.268  20.497  29.925  1.00 33.90
ATOM    312  CE  LYS A  43      -0.938  21.039  30.742  1.00 32.07
ATOM    313  NZ  LYS A  43      -0.582  21.709  32.098  1.00 28.23
ATOM    314  N   GLU A  44      -0.263  18.790  24.963  1.00 36.03
ATOM    315  CA  GLU A  44      -1.339  19.354  24.147  1.00  2.89
ATOM    316  C   GLU A  44      -2.038  18.183  23.461  1.00 38.44
ATOM    317  O   GLU A  44      -3.280  18.142  23.363  1.00 36.03
ATOM    318  CB  GLU A  44      -0.795  20.386  23.148  1.00 39.13
ATOM    319  CG  GLU A  44      -1.886  21.279  22.505  1.00 52.25
ATOM    320  CD  GLU A  44      -2.264  22.504  23.353  1.00 65.85
ATOM    321  OE1 GLU A  44      -1.454  23.462  23.438  1.00 70.77
ATOM    322  OE2 GLU A  44      -3.390  22.526  23.917  1.00 72.10
ATOM    323  N   LYS A  45      -1.226  17.211  23.038  1.00 39.47
ATOM    324  CA  LYS A  45      -1.730  16.002  22.400  1.00 39.27
ATOM    325  C   LYS A  45      -2.869  15.393  23.181  1.00 37.55
ATOM    326  O   LYS A  45      -3.881  15.031  22.606  1.00 37.59
ATOM    327  CB  LYS A  45      -0.614  14.984  22.203  1.00 39.95
ATOM    328  CG  LYS A  45       0.484  15.501  21.282  1.00 48.00
ATOM    329  CD  LYS A  45       1.007  14.399  20.364  1.00 53.58
ATOM    330  CE  LYS A  45       2.062  14.939  19.383  1.00 58.87
ATOM    331  NZ  LYS A  45       1.608  16.125  18.582  1.00 56.71
ATOM    332  N   ILE A  46      -2.749  15.307  24.500  1.00 36.03
ATOM    333  CA  ILE A  46      -3.841  14.715  25.259  1.00 31.91
ATOM    334  C   ILE A  46      -4.863  15.695  25.776  1.00 32.98
ATOM    335  O   ILE A  46      -5.746  15.310  26.547  1.00 30.30
ATOM    336  CB  ILE A  46      -3.309  13.803  26.409  1.00 34.14
ATOM    337  CG1 ILE A  46      -2.578  14.650  27.458  1.00 27.64
ATOM    338  CG2 ILE A  46      -2.410  12.734  25.821  1.00 32.35
ATOM    339  CD1 ILE A  46      -1.998  13.845  28.677  1.00 28.55
ATOM    340  N   GLY A  47      -4.768  16.960  25.355  1.00 34.51
ATOM    341  CA  GLY A  47      -5.790  17.956  25.714  1.00 35.38
ATOM    342  C   GLY A  47      -5.433  19.147  26.609  1.00 36.45
ATOM    343  O   GLY A  47      -6.315  19.917  26.987  1.00 38.57
ATOM    344  N   GLY A  48      -4.159  19.299  26.947  1.00 35.45
ATOM    345  CA  GLY A  48      -3.667  20.433  27.731  1.00 32.96
ATOM    346  C   GLY A  48      -4.375  20.757  29.035  1.00 33.70
ATOM    347  O   GLY A  48      -4.223  21.852  29.513  1.00 35.93
ATOM    348  N   GLU A  49      -5.172  19.850  29.595  1.00 31.33
ATOM    349  CA  GLU A  49      -5.897  20.174  30.830  1.00 32.75
ATOM    350  C   GLU A  49      -4.979  20.313  32.052  1.00 33.37
ATOM    351  O   GLU A  49      -3.828  19.817  32.069  1.00 33.34
ATOM    352  CB  GLU A  49      -7.030  19.194  31.097  1.00 33.20
ATOM    353  CG  GLU A  49      -8.286  19.426  30.215  1.00 26.27
ATOM    354  CD  GLU A  49      -9.482  18.550  30.606  1.00 35.55
ATOM    355  OE1 GLU A  49      -9.950  18.684  31.738  1.00 32.03
ATOM    356  OE2 GLU A  49      -9.977  17.727  29.788  1.00 41.65
ATOM    357  N   ALA A  50      -5.480  21.000  33.084  1.00 32.10
ATOM    358  CA  ALA A  50      -4.609  21.436  34.142  1.00 33.19
ATOM    359  C   ALA A  50      -4.156  20.259  35.015  1.00 33.24
ATOM    360  O   ALA A  50      -3.368  20.452  35.950  1.00 32.26
ATOM    361  CB  ALA A  50      -5.275  22.490  34.976  1.00 34.54
ATOM    362  N   ASP A  51      -4.632  19.050  34.699  1.00 33.49
ATOM    363  CA  ASP A  51      -4.294  17.867  35.530  1.00 33.82
ATOM    364  C   ASP A  51      -3.160  17.109  34.857  1.00 34.01
ATOM    365  O   ASP A  51      -2.785  15.992  35.262  1.00 35.63
ATOM    366  CB  ASP A  51      -5.528  16.979  35.750  1.00 33.32
ATOM    367  CG  ASP A  51      -6.256  16.647  34.450  1.00 33.24
ATOM    368  OD1 ASP A  51      -5.638  16.736  33.371  1.00 34.06
ATOM    369  OD2 ASP A  51      -7.439  16.252  34.513  1.00 37.18
ATOM    370  N   VAL A  52      -2.609  17.733  33.823  1.00 31.06
ATOM    371  CA  VAL A  52      -1.461  17.200  33.128  1.00 28.53
ATOM    372  C   VAL A  52      -0.274  18.019  33.508  1.00 29.28
ATOM    373  O   VAL A  52      -0.293  19.252  33.360  1.00 32.34
ATOM    374  CB  VAL A  52      -1.611  17.256  31.564  1.00 27.88
ATOM    375  CG1 VAL A  52      -0.368  16.668  30.904  1.00 28.60
ATOM    376  CG2 VAL A  52      -2.834  16.473  31.101  1.00 33.69
ATOM    377  N   PHE A  53       0.778  17.342  33.959  1.00 28.58
ATOM    378  CA  PHE A  53       2.059  17.946  34.299  1.00 30.62
ATOM    379  C   PHE A  53       3.152  17.506  33.307  1.00 31.85
ATOM    380  O   PHE A  53       3.034  16.454  32.697  1.00 33.89
ATOM    381  CB  PHE A  53       2.407  17.552  35.724  1.00 32.11
ATOM    382  CG  PHE A  53       1.341  17.934  36.702  1.00 25.75
ATOM    383  CD1 PHE A  53       0.127  17.265  36.729  1.00 27.21
ATOM    384  CD2 PHE A  53       1.533  19.017  37.556  1.00 30.90
ATOM    385  CE1 PHE A  53      -0.887  17.669  37.606  1.00 30.61
ATOM    386  CE2 PHE A  53       0.546  19.407  38.449  1.00 25.65
ATOM    387  CZ  PHE A  53      -0.684  18.758  38.449  1.00 29.16
ATOM    388  N   ILE A  54       4.215  18.289  33.168  1.00 30.27
ATOM    389  CA  ILE A  54       5.316  17.958  32.258  1.00 29.83
ATOM    390  C   ILE A  54       6.560  17.722  33.077  1.00 32.74
ATOM    391  O   ILE A  54       6.904  18.535  33.947  1.00 31.88
ATOM    392  CB  ILE A  54       5.642  19.104  31.338  1.00 29.19
ATOM    393  CG1 ILE A  54       4.396  19.521  30.573  1.00 30.35
ATOM    394  CG2 ILE A  54       6.876  18.758  30.466  1.00 25.74
ATOM    395  CD1 ILE A  54       4.641  20.780  29.641  1.00 31.34
ATOM    396  N   GLY A  55       7.240  16.607  32.817  1.00 32.57
ATOM    397  CA  GLY A  55       8.443  16.269  33.573  1.00 31.99
ATOM    398  C   GLY A  55       9.163  15.073  33.014  1.00 33.94
ATOM    399  O   GLY A  55       8.643  14.387  32.155  1.00 32.56
ATOM    400  N   ASP A  56      10.378  14.840  33.492  1.00 32.73
ATOM    401  CA  ASP A  56      11.235  13.836  32.897  1.00 33.44
ATOM    402  C   ASP A  56      11.582  12.883  34.005  1.00 31.64
ATOM    403  O   ASP A  56      12.158  13.309  34.997  1.00 30.58
ATOM    404  CB  ASP A  56      12.529  14.421  32.397  1.00 32.37
ATOM    405  CG  ASP A  56      13.247  13.471  31.466  1.00 36.28
ATOM    406  OD1 ASP A  56      13.240  13.752  30.243  1.00 47.57
ATOM    407  OD2 ASP A  56      13.755  12.411  31.916  1.00 40.00
ATOM    408  N   ILE A  57      11.261  11.590  33.832  1.00 28.60
ATOM    409  CA  ILE A  57      11.452  10.632  34.940  1.00 24.04
ATOM    410  C   ILE A  57      12.938  10.374  35.280  1.00 26.41
ATOM    411  O   ILE A  57      13.262   9.708  36.310  1.00 29.86
ATOM    412  CB  ILE A  57      10.721   9.336  34.638  1.00 24.04
ATOM    413  CG1 ILE A  57      11.349   8.610  33.447  1.00 21.73
ATOM    414  CG2 ILE A  57       9.258   9.647  34.341  1.00 20.56
ATOM    415  CD1 ILE A  57      10.550   7.316  33.015  1.00 22.83
ATOM    416  N   THR A  58      13.839  10.824  34.411  1.00 28.47
ATOM    417  CA  THR A  58      15.289  10.616  34.673  1.00 31.43
ATOM    418  C   THR A  58      15.891  11.747  35.492  1.00 32.84
ATOM    419  O   THR A  58      17.095  11.761  35.742  1.00 33.14
ATOM    420  CB  THR A  58      16.152  10.432  33.407  1.00 31.19
ATOM    421  OG1 THR A  58      16.055  11.594  32.547  1.00 37.42
ATOM    422  CG2 THR A  58      15.704   9.163  32.636  1.00 33.39
ATOM    423  N   ASP A  59      15.043  12.693  35.873  1.00 35.31
ATOM    424  CA  ASP A  59      15.429  13.849  36.682  1.00 34.21
ATOM    425  C   ASP A  59      14.331  14.011  37.718  1.00 33.23
ATOM    426  O   ASP A  59      13.265  14.539  37.437  1.00 31.48
ATOM    427  CB  ASP A  59      15.568  15.074  35.777  1.00 35.42
ATOM    428  CG  ASP A  59      15.555  16.389  36.552  1.00 39.82
ATOM    429  OD1 ASP A  59      15.964  16.404  37.742  1.00 40.45
ATOM    430  OD2 ASP A  59      15.102  17.392  35.958  1.00 37.99
ATOM    431  N   ALA A  60      14.583  13.515  38.926  1.00 33.54
ATOM    432  CA  ALA A  60      13.510  13.323  39.875  1.00 34.74
ATOM    433  C   ALA A  60      12.893  14.594  40.430  1.00 36.62
ATOM    434  O   ALA A  60      11.791  14.551  40.993  1.00 38.15
ATOM    435  CB  ALA A  60      13.950  12.400  41.005  1.00  3.07
ATOM    436  N   ASP A  61      13.571  15.730  40.275  1.00 35.40
ATOM    437  CA  ASP A  61      13.059  16.947  40.871  1.00 37.73
ATOM    438  C   ASP A  61      11.888  17.364  40.017  1.00 36.71
ATOM    439  O   ASP A  61      10.835  17.753  40.532  1.00 38.74
ATOM    440  CB  ASP A  61      14.139  18.036  40.900  1.00 38.36
ATOM    441  CG  ASP A  61      15.221  17.772  41.944  1.00 45.18
ATOM    442  OD1 ASP A  61      15.005  16.952  42.879  1.00 49.77
ATOM    443  OD2 ASP A  61      16.296  18.402  41.833  1.00 49.75
ATOM    444  N   SER A  62      12.058  17.179  38.715  1.00 36.24
ATOM    445  CA  SER A  62      11.061  17.592  37.704  1.00 35.36
ATOM    446  C   SER A  62       9.722  16.885  37.816  1.00 33.36
ATOM    447  O   SER A  62       8.697  17.440  37.457  1.00 30.53
ATOM    448  CB  SER A  62      11.627  17.444  36.294  1.00 35.48
ATOM    449  OG  SER A  62      11.370  16.163  35.731  1.00 36.35
ATOM    450  N   ILE A  63       9.711  15.662  38.341  1.00 33.21
ATOM    451  CA  ILE A  63       8.451  14.924  38.403  1.00 31.83
ATOM    452  C   ILE A  63       7.775  15.148  39.747  1.00 30.61
ATOM    453  O   ILE A  63       6.621  14.757  39.930  1.00 35.32
ATOM    454  CB  ILE A  63       8.589  13.379  38.018  1.00 30.00
ATOM    455  CG1 ILE A  63       9.450  12.636  39.033  1.00 30.72
ATOM    456  CG2 ILE A  63       9.180  13.232  36.639  1.00 29.88
ATOM    457  CD1 ILE A  63       9.428  11.128  38.918  1.00 32.24
ATOM    458  N   ASN A  64       8.455  15.792  40.692  1.00 30.12
ATOM    459  CA  ASN A  64       7.885  15.935  42.064  1.00 29.30
ATOM    460  C   ASN A  64       6.454  16.482  42.146  1.00 26.51
ATOM    461  O   ASN A  64       5.603  15.920  42.844  1.00 26.65
ATOM    462  CB  ASN A  64       8.820  16.773  42.975  1.00 31.46
ATOM    463  CG  ASN A  64       8.286  16.924  44.384  1.00 33.17
ATOM    464  OD1 ASN A  64       8.407  16.027  45.186  1.00 35.62
ATOM    465  ND2 ASN A  64       7.675  18.075  44.686  1.00 38.57
ATOM    466  N   PRO A  65       6.177  17.634  41.511  1.00 25.41
ATOM    467  CA  PRO A  65       4.818  18.201  41.641  1.00 26.28
ATOM    468  C   PRO A  65       3.718  17.262  41.193  1.00 27.50
ATOM    469  O   PRO A  65       2.668  17.179  41.870  1.00 28.02
ATOM    470  CB  PRO A  65       4.887  19.456  40.744  1.00 24.27
ATOM    471  CG  PRO A  65       6.307  19.877  40.871  1.00 28.31
ATOM    472  CD  PRO A  65       7.040  18.541  40.744  1.00 28.25
ATOM    473  N   ALA A  66       3.983  16.503  40.118  1.00 25.67
ATOM    474  CA  ALA A  66       3.013  15.528  39.570  1.00 26.71
ATOM    475  C   ALA A  66       2.596  14.497  40.591  1.00 24.96
ATOM    476  O   ALA A  66       1.407  14.155  40.712  1.00 24.33
ATOM    477  CB  ALA A  66       3.607  14.849  38.336  1.00 27.51
ATOM    478  N   PHE A  67       3.572  14.061  41.376  1.00 23.66
ATOM    479  CA  PHE A  67       3.382  13.051  42.395  1.00 22.67
ATOM    480  C   PHE A  67       2.713  13.490  43.717  1.00 25.08
ATOM    481  O   PHE A  67       2.318  12.655  44.571  1.00 22.44
ATOM    482  CB  PHE A  67       4.715  12.333  42.618  1.00 24.04
ATOM    483  CG  PHE A  67       5.104  11.407  41.440  1.00 23.77
ATOM    484  CD1 PHE A  67       4.839  10.036  41.504  1.00 28.73
ATOM    485  CD2 PHE A  67       5.626  11.912  40.272  1.00 30.67
ATOM    486  CE1 PHE A  67       5.175   9.180  40.412  1.00 24.73
ATOM    487  CE2 PHE A  67       5.927  11.082  39.188  1.00 29.59
ATOM    488  CZ  PHE A  67       5.709   9.709  39.273  1.00 25.52
ATOM    489  N   GLN A  68       2.496  14.796  43.867  1.00 25.86
ATOM    490  CA  GLN A  68       1.928  15.290  45.108  1.00 26.70
ATOM    491  C   GLN A  68       0.465  14.930  45.260  1.00 26.21
ATOM    492  O   GLN A  68      -0.326  15.167  44.356  1.00 27.09
ATOM    493  CB  GLN A  68       2.140  16.806  45.161  1.00 29.36
ATOM    494  CG  GLN A  68       3.580  17.147  44.982  1.00 29.33
ATOM    495  CD  GLN A  68       4.345  16.655  46.206  1.00 33.66
ATOM    496  OE1 GLN A  68       4.067  17.101  47.326  1.00 40.05
ATOM    497  NE2 GLN A  68       5.269  15.700  46.009  1.00 35.56
ATOM    498  N   GLY A  69       0.107  14.339  46.402  1.00 26.72
ATOM    499  CA  GLY A  69      -1.282  13.982  46.701  1.00 27.52
ATOM    500  C   GLY A  69      -1.946  13.011  45.724  1.00 28.88
ATOM    501  O   GLY A  69      -3.051  13.260  45.257  1.00 31.37
ATOM    502  N   ILE A  70      -1.242  11.944  45.343  1.00 26.48
ATOM    503  CA  ILE A  70      -1.844  10.905  44.498  1.00 23.15
ATOM    504  C   ILE A  70      -2.204   9.716  45.397  1.00 22.93
ATOM    505  O   ILE A  70      -1.519   9.496  46.385  1.00 25.85
ATOM    506  CB  ILE A  70      -0.846  10.489  43.356  1.00 22.43
ATOM    507  CG1 ILE A  70       0.468   9.952  43.915  1.00 22.29
ATOM    508  CG2 ILE A  70      -0.576  11.667  42.366  1.00 19.45
ATOM    509  CD1 ILE A  70       1.212   8.995  42.808  1.00 21.65
ATOM    510  N   ASP A  71      -3.252   8.961  45.052  1.00 20.66
ATOM    511  CA  ASP A  71      -3.577   7.745  45.778  1.00 23.24
ATOM    512  C   ASP A  71      -3.182   6.512  44.953  1.00 22.91
ATOM    513  O   ASP A  71      -3.071   5.419  45.511  1.00 24.05
ATOM    514  CB  ASP A  71      -5.064   7.662  46.077  1.00 22.71
ATOM    515  CG  ASP A  71      -5.574   8.880  46.802  1.00 27.63
ATOM    516  OD1 ASP A  71      -6.320   9.677  46.184  1.00 27.07
ATOM    517  OD2 ASP A  71      -5.171   9.045  47.955  1.00 26.22
ATOM    518  N   ALA A  72      -3.037   6.678  43.640  1.00 19.99
ATOM    519  CA  ALA A  72      -2.586   5.540  42.847  1.00 19.26
ATOM    520  C   ALA A  72      -1.738   6.002  41.650  1.00 20.04
ATOM    521  O   ALA A  72      -1.793   7.157  41.207  1.00 19.69
ATOM    522  CB  ALA A  72      -3.788   4.639  42.402  1.00 18.58
ATOM    523  N   LEU A  73      -0.913   5.092  41.133  1.00 20.62
ATOM    524  CA  LEU A  73      -0.010   5.463  40.032  1.00 16.09
ATOM    525  C   LEU A  73      -0.132   4.333  38.941  1.00 16.82
ATOM    526  O   LEU A  73      -0.219   3.135  39.270  1.00 18.94
ATOM    527  CB  LEU A  73       1.450   5.522  40.562  1.00 16.65
ATOM    528  CG  LEU A  73       2.532   5.613  39.479  1.00 15.26
ATOM    529  CD1 LEU A  73       2.497   7.046  38.822  1.00 13.93
ATOM    530  CD2 LEU A  73       3.915   5.387  39.995  1.00 17.88
ATOM    531  N   VAL A  74      -0.183   4.727  37.686  1.00 16.24
ATOM    532  CA  VAL A  74      -0.113   3.738  36.606  1.00 16.65
ATOM    533  C   VAL A  74       1.147   4.182  35.823  1.00 15.31
ATOM    534  O   VAL A  74       1.135   5.242  35.215  1.00 17.53
ATOM    535  CB  VAL A  74      -1.357   3.771  35.683  1.00 17.41
ATOM    536  CG1 VAL A  74      -1.235   2.690  34.623  1.00 20.31
ATOM    537  CG2 VAL A  74      -2.677   3.520  36.476  1.00 19.52
ATOM    538  N   ILE A  75       2.220   3.379  35.878  1.00 17.73
ATOM    539  CA  ILE A  75       3.457   3.634  35.178  1.00 18.65
ATOM    540  C   ILE A  75       3.329   3.133  33.735  1.00 18.84
ATOM    541  O   ILE A  75       3.228   1.926  33.508  1.00 17.75
ATOM    542  CB  ILE A  75       4.597   2.876  35.818  1.00 18.71
ATOM    543  CG1 ILE A  75       4.785   3.308  37.311  1.00 22.76
ATOM    544  CG2 ILE A  75       5.849   3.101  35.068  1.00 14.42
ATOM    545  CD1 ILE A  75       6.004   2.664  37.993  1.00 18.99
ATOM    546  N   LEU A  76       3.328   4.044  32.770  1.00 21.63
ATOM    547  CA  LEU A  76       3.259   3.648  31.380  1.00 20.29
ATOM    548  C   LEU A  76       4.386   4.259  30.540  1.00 21.84
ATOM    549  O   LEU A  76       4.235   4.446  29.366  1.00 21.28
ATOM    550  CB  LEU A  76       1.913   3.951  30.751  1.00 20.42
ATOM    551  CG  LEU A  76       1.183   2.613  30.687  1.00 18.18
ATOM    552  CD1 LEU A  76      -0.234   2.945  30.596  1.00 20.52
ATOM    553  CD2 LEU A  76       1.687   1.816  29.389  1.00 17.50
ATOM    554  N   THR A  77       5.485   4.615  31.196  1.00 22.57
ATOM    555  CA  THR A  77       6.697   5.075  30.532  1.00 21.18
ATOM    556  C   THR A  77       7.532   3.935  29.961  1.00 23.02
ATOM    557  O   THR A  77       7.484   2.790  30.456  1.00 20.23
ATOM    558  CB  THR A  77       7.585   5.851  31.511  1.00 18.78
ATOM    559  OG1 THR A  77       7.866   5.037  32.672  1.00 21.50
ATOM    560  CG2 THR A  77       6.836   7.173  31.899  1.00 18.81
ATOM    561  N   SER A  78       8.334   4.258  28.946  1.00 20.93
ATOM    562  CA  SER A  78       9.234   3.270  28.351  1.00 24.09
ATOM    563  C   SER A  78      10.394   3.924  27.619  1.00 24.85
ATOM    564  O   SER A  78      10.219   4.938  26.971  1.00 27.46
ATOM    565  CB  SER A  78       8.436   2.431  27.349  1.00 21.24
ATOM    566  OG  SER A  78       9.220   1.331  26.906  1.00 23.39
ATOM    567  N   ALA A  79      11.571   3.323  27.677  1.00 24.34
ATOM    568  CA  ALA A  79      12.638   3.667  26.741  1.00 26.42
ATOM    569  C   ALA A  79      12.140   3.370  25.345  1.00 31.27
ATOM    570  O   ALA A  79      11.391   2.432  25.138  1.00 29.90
ATOM    571  CB  ALA A  79      13.875   2.833  27.034  1.00 25.79
ATOM    572  N   VAL A  80      12.545   4.173  24.372  1.00 33.76
ATOM    573  CA  VAL A  80      12.083   3.969  23.002  1.00 36.51
ATOM    574  C   VAL A  80      13.282   4.098  22.078  1.00 38.76
ATOM    575  O   VAL A  80      13.868   5.164  21.986  1.00 40.42
ATOM    576  CB  VAL A  80      10.980   5.002  22.581  1.00 38.63
ATOM    577  CG1 VAL A  80      10.491   4.702  21.142  1.00 36.23
ATOM    578  CG2 VAL A  80       9.795   5.035  23.601  1.00 33.29
ATOM    579  N   PRO A  81      13.661   3.005  21.427  1.00 40.90
ATOM    580  CA  PRO A  81      14.764   3.017  20.494  1.00 44.21
ATOM    581  C   PRO A  81      14.345   3.594  19.124  1.00 47.91
ATOM    582  O   PRO A  81      13.199   3.401  18.682  1.00 48.61
ATOM    583  CB  PRO A  81      15.098   1.534  20.349  1.00 43.93
ATOM    584  CG  PRO A  81      13.789   0.855  20.507  1.00 43.84
ATOM    585  CD  PRO A  81      13.051   1.670  21.544  1.00 40.89
ATOM    586  N   LYS A  82      15.276   4.300  18.481  1.00 50.30
ATOM    587  CA  LYS A  82      15.057   4.889  17.156  1.00 52.24
ATOM    588  C   LYS A  82      15.978   4.217  16.144  1.00 51.02
ATOM    589  O   LYS A  82      17.029   3.666  16.514  1.00 49.21
ATOM    590  CB  LYS A  82      15.276   6.423  17.190  1.00 52.94
ATOM    591  CG  LYS A  82      16.687   6.887  17.633  1.00 55.94
ATOM    592  CD  LYS A  82      16.838   8.427  17.684  1.00 55.06
ATOM    593  CE  LYS A  82      17.009   9.051  16.286  1.00 63.53
ATOM    594  NZ  LYS A  82      18.240   8.582  15.562  1.00 67.00
ATOM    595  N   MET A  83      15.581   4.226  14.876  1.00 51.01
ATOM    596  CA  MET A  83      16.416   3.603  13.861  1.00 53.26
ATOM    597  C   MET A  83      17.684   4.424  13.672  1.00 52.47
ATOM    598  O   MET A  83      17.607   5.634  13.481  1.00 53.94
ATOM    599  CB  MET A  83      15.670   3.426  12.535  1.00 52.70
ATOM    600  CG  MET A  83      16.378   2.468  11.596  1.00 56.74
ATOM    601  SD  MET A  83      15.311   1.753  10.327  1.00 55.86
ATOM    602  CE  MET A  83      13.725   1.847  11.161  1.00 59.14
ATOM    603  N   LYS A  84      18.835   3.762  13.768  1.00 52.51
ATOM    604  CA  LYS A  84      20.152   4.374  13.550  1.00 53.83
ATOM    605  C   LYS A  84      20.090   4.901  12.121  1.00 54.43
ATOM    606  O   LYS A  84      19.676   4.159  11.232  1.00 54.15
ATOM    607  CB  LYS A  84      21.241   3.307  13.698  1.00 54.20
ATOM    608  CG  LYS A  84      22.587   3.786  14.205  1.00 58.40
ATOM    609  CD  LYS A  84      23.537   4.189  13.074  1.00 63.36
ATOM    610  CE  LYS A  84      24.214   2.986  12.414  1.00 68.53
ATOM    611  NZ  LYS A  84      25.168   2.267  13.313  1.00 71.85
ATOM    612  N   PRO A  85      20.458   6.186  11.895  1.00 56.05
ATOM    613  CA  PRO A  85      20.123   6.873  10.625  1.00 56.36
ATOM    614  C   PRO A  85      20.936   6.440   9.386  1.00 55.69
ATOM    615  O   PRO A  85      20.574   6.800   8.248  1.00 55.91
ATOM    616  CB  PRO A  85      20.389   8.352  10.934  1.00 57.25
ATOM    617  CG  PRO A  85      20.773   8.417  12.421  1.00 59.32
ATOM    618  CD  PRO A  85      21.239   7.056  12.795  1.00 56.40
ATOM    619  N   GLY A  86      21.995   5.660   9.588  1.00 54.32
ATOM    620  CA  GLY A  86      22.846   5.244   8.463  1.00 53.68
ATOM    621  C   GLY A  86      22.379   4.177   7.469  1.00 51.85
ATOM    622  O   GLY A  86      23.132   3.843   6.542  1.00 51.93
ATOM    623  N   PHE A  87      21.163   3.645   7.626  1.00 48.94
ATOM    624  CA  PHE A  87      20.814   2.356   6.989  1.00 45.04
ATOM    625  C   PHE A  87      20.644   2.400   5.471  1.00 45.52
ATOM    626  O   PHE A  87      20.065   3.333   4.910  1.00 44.54
ATOM    627  CB  PHE A  87      19.574   1.712   7.616  1.00 43.21
ATOM    628  CG  PHE A  87      19.315   0.296   7.159  1.00 39.62
ATOM    629  CD1 PHE A  87      18.199  -0.009   6.411  1.00 37.49
ATOM    630  CD2 PHE A  87      20.182  -0.746   7.506  1.00 34.99
ATOM    631  CE1 PHE A  87      17.945  -1.331   6.001  1.00 43.70
ATOM    632  CE2 PHE A  87      19.941  -2.054   7.100  1.00 42.63
ATOM    633  CZ  PHE A  87      18.820  -2.352   6.343  1.00 43.46
ATOM    634  N   ASP A  88      21.090   1.326   4.836  1.00 43.80
ATOM    635  CA  ASP A  88      21.081   1.244   3.399  1.00 44.33
ATOM    636  C   ASP A  88      20.690  -0.190   3.102  1.00 44.70
ATOM    637  O   ASP A  88      21.509  -1.081   3.204  1.00 43.98
ATOM    638  CB  ASP A  88      22.474   1.585   2.872  1.00 42.94
ATOM    639  CG  ASP A  88      22.608   1.391   1.385  1.00 46.64
ATOM    640  OD1 ASP A  88      21.739   0.745   0.747  1.00 49.23
ATOM    641  OD2 ASP A  88      23.618   1.886   0.862  1.00 44.30
ATOM    642  N   PRO A  89      19.425  -0.417   2.732  1.00 45.67
ATOM    643  CA  PRO A  89      18.980  -1.810   2.636  1.00 47.07
ATOM    644  C   PRO A  89      19.675  -2.578   1.513  1.00 50.64
ATOM    645  O   PRO A  89      19.964  -3.776   1.670  1.00 49.74
ATOM    646  CB  PRO A  89      17.479  -1.694   2.335  1.00 44.81
ATOM    647  CG  PRO A  89      17.258  -0.276   1.884  1.00 45.55
ATOM    648  CD  PRO A  89      18.379   0.565   2.373  1.00 44.68
ATOM    649  N   THR A  90      19.966  -1.891   0.404  1.00 53.74
ATOM    650  CA  THR A  90      20.297  -2.584  -0.863  1.00 58.59
ATOM    651  C   THR A  90      21.650  -3.333  -0.968  1.00 61.68
ATOM    652  O   THR A  90      21.908  -3.993  -1.982  1.00 63.33
ATOM    653  CB  THR A  90      19.995  -1.723  -2.124  1.00 57.75
ATOM    654  OG1 THR A  90      19.706  -0.376  -1.726  1.00 61.20
ATOM    655  CG2 THR A  90      18.791  -2.289  -2.848  1.00 57.50
ATOM    656  N   LYS A  91      22.508  -3.229   0.049  1.00 63.75
ATOM    657  CA  LYS A  91      23.375  -4.381   0.346  1.00 65.94
ATOM    658  C   LYS A  91      23.144  -4.916   1.757  1.00 66.35
ATOM    659  O   LYS A  91      23.690  -4.399   2.728  1.00 66.45
ATOM    660  CB  LYS A  91      24.866  -4.181   0.030  1.00 67.18
ATOM    661  CG  LYS A  91      25.641  -5.531  -0.205  1.00 66.60
ATOM    662  CD  LYS A  91      25.388  -6.147  -1.591  1.00 63.65
ATOM    663  CE  LYS A  91      26.111  -7.495  -1.790  1.00 68.04
ATOM    664  NZ  LYS A  91      27.598  -7.415  -1.967  1.00 60.21
ATOM    665  N   GLY A  92      22.286  -5.939   1.807  1.00 66.46
ATOM    666  CA  GLY A  92      21.953  -6.751   2.975  1.00 65.94
ATOM    667  C   GLY A  92      22.681  -6.501   4.274  1.00 65.74
ATOM    668  O   GLY A  92      23.676  -7.163   4.570  1.00 66.28
ATOM    669  N   GLY A  93      22.203  -5.504   5.015  1.00 64.58
ATOM    670  CA  GLY A  93      22.382  -5.444   6.468  1.00 63.81
ATOM    671  C   GLY A  93      20.986  -5.567   7.065  1.00 62.59
ATOM    672  O   GLY A  93      20.025  -5.836   6.339  1.00 62.33
ATOM    673  N   ARG A  94      20.861  -5.388   8.378  1.00 60.37
ATOM    674  CA  ARG A  94      19.549  -5.098   8.967  1.00 58.51
ATOM    675  C   ARG A  94      19.660  -3.832   9.811  1.00 54.99
ATOM    676  O   ARG A  94      20.721  -3.550  10.351  1.00 54.98
ATOM    677  CB  ARG A  94      18.996  -6.275   9.776  1.00 58.90
ATOM    678  CG  ARG A  94      19.903  -6.803  10.888  1.00 61.52
ATOM    679  CD  ARG A  94      19.186  -7.907  11.673  1.00 60.32
ATOM    680  NE  ARG A  94      18.130  -7.372  12.533  1.00 61.03
ATOM    681  CZ  ARG A  94      17.187  -8.099  13.135  1.00 60.34
ATOM    682  NH1 ARG A  94      17.123  -9.418  12.966  1.00 60.41
ATOM    683  NH2 ARG A  94      16.290  -7.499  13.901  1.00 49.99
ATOM    684  N   PRO A  95      18.573  -3.057   9.915  1.00 51.96
ATOM    685  CA  PRO A  95      18.681  -1.796  10.617  1.00 49.54
ATOM    686  C   PRO A  95      19.171  -1.958  12.066  1.00 47.31
ATOM    687  O   PRO A  95      18.807  -2.926  12.773  1.00 44.30
ATOM    688  CB  PRO A  95      17.248  -1.262  10.606  1.00 48.99
ATOM    689  CG  PRO A  95      16.620  -1.900   9.480  1.00 52.83
ATOM    690  CD  PRO A  95      17.208  -3.274   9.415  1.00 52.51
ATOM    691  N   GLU A  96      20.017  -1.015  12.469  1.00 44.78
ATOM    692  CA  GLU A  96      20.496  -0.945  13.819  1.00 43.63
ATOM    693  C   GLU A  96      19.638   0.090  14.485  1.00 41.76
ATOM    694  O   GLU A  96      19.164   1.043  13.848  1.00 37.14
ATOM    695  CB  GLU A  96      21.948  -0.517  13.834  1.00 43.45
ATOM    696  CG  GLU A  96      22.816  -1.376  14.709  1.00 50.02
ATOM    697  CD  GLU A  96      24.277  -1.320  14.288  1.00 55.35
ATOM    698  OE1 GLU A  96      24.558  -1.357  13.069  1.00 54.14
ATOM    699  OE2 GLU A  96      25.139  -1.239  15.181  1.00 58.58
ATOM    700  N   PHE A  97      19.410  -0.125  15.771  1.00 41.29
ATOM    701  CA  PHE A  97      18.610   0.798  16.544  1.00 41.19
ATOM    702  C   PHE A  97      19.440   1.347  17.674  1.00 42.14
ATOM    703  O   PHE A  97      20.367   0.690  18.137  1.00 43.35
ATOM    704  CB  PHE A  97      17.346   0.108  17.039  1.00 40.31
ATOM    705  CG  PHE A  97      16.256   0.071  16.023  1.00 40.86
ATOM    706  CD1 PHE A  97      16.279  -0.876  14.992  1.00 42.70
ATOM    707  CD2 PHE A  97      15.224   1.000  16.073  1.00 42.81
ATOM    708  CE1 PHE A  97      15.287  -0.897  14.021  1.00 45.43
ATOM    709  CE2 PHE A  97      14.212   0.993  15.120  1.00 47.08
ATOM    710  CZ  PHE A  97      14.243   0.042  14.079  1.00 43.18
ATOM    711  N   ILE A  98      19.118   2.562  18.110  1.00 42.41
ATOM    712  CA  ILE A  98      19.873   3.183  19.189  1.00 43.06
ATOM    713  C   ILE A  98      18.937   3.875  20.187  1.00 41.79
ATOM    714  O   ILE A  98      17.761   4.095  19.903  1.00 42.29
ATOM    715  CB  ILE A  98      20.938   4.166  18.625  1.00 45.10
ATOM    716  CG1 ILE A  98      22.040   4.462  19.656  1.00 45.57
ATOM    717  CG2 ILE A  98      20.279   5.451  18.078  1.00 42.34
ATOM    718  CD1 ILE A  98      22.642   3.219  20.325  1.00 55.71
ATOM    719  N   PHE A  99      19.462   4.165  21.364  1.00 41.38
ATOM    720  CA  PHE A  99      18.792   5.030  22.320  1.00 41.34
ATOM    721  C   PHE A  99      19.692   6.239  22.501  1.00 42.66
ATOM    722  O   PHE A  99      20.903   6.094  22.687  1.00 44.01
ATOM    723  CB  PHE A  99      18.644   4.346  23.693  1.00 40.32
ATOM    724  CG  PHE A  99      17.813   3.088  23.688  1.00 36.52
ATOM    725  CD1 PHE A  99      16.421   3.156  23.846  1.00 27.54
ATOM    726  CD2 PHE A  99      18.426   1.831  23.557  1.00 31.58
ATOM    727  CE1 PHE A  99      15.631   1.948  23.857  1.00 26.39
ATOM    728  CE2 PHE A  99      17.662   0.659  23.582  1.00 32.94
ATOM    729  CZ  PHE A  99      16.246   0.725  23.713  1.00 31.23
ATOM    730  N   GLU A 100      19.107   7.423  22.484  1.00 43.90
ATOM    731  CA  GLU A 100      19.833   8.626  22.831  1.00 45.13
ATOM    732  C   GLU A 100      20.578   8.410  24.156  1.00 45.33
ATOM    733  O   GLU A 100      20.145   7.639  25.019  1.00 44.59
ATOM    734  CB  GLU A 100      18.871   9.826  22.931  1.00 46.73
ATOM    735  CG  GLU A 100      18.130  10.206  21.633  1.00 54.21
ATOM    736  CD  GLU A 100      19.065  10.728  20.511  1.00 65.12
ATOM    737  OE1 GLU A 100      20.174  11.255  20.813  1.00 60.48
ATOM    738  OE2 GLU A 100      18.674  10.614  19.319  1.00 65.82
ATOM    739  N   ASP A 101      21.707   9.087  24.325  1.00 44.75
ATOM    740  CA  ASP A 101      22.466   8.991  25.577  1.00  2.88
ATOM    741  C   ASP A 101      21.605   9.517  26.728  1.00 43.06
ATOM    742  O   ASP A 101      20.841  10.472  26.553  1.00 40.06
ATOM    743  CB  ASP A 101      23.782   9.762  25.452  1.00 46.03
ATOM    744  CG  ASP A 101      24.287   9.817  24.006  1.00 53.52
ATOM    745  OD1 ASP A 101      24.293   8.762  23.301  1.00 50.34
ATOM    746  OD2 ASP A 101      24.652  10.931  23.567  1.00 64.41
ATOM    747  N   GLY A 102      21.700   8.853  27.884  1.00 42.41
ATOM    748  CA  GLY A 102      20.819   9.122  29.025  1.00 41.01
ATOM    749  C   GLY A 102      19.362   8.703  28.798  1.00 40.50
ATOM    750  O   GLY A 102      18.511   8.928  29.668  1.00 40.08
ATOM    751  N   GLN A 103      19.053   8.128  27.622  1.00 36.60
ATOM    752  CA  GLN A 103      17.694   7.630  27.369  1.00 33.15
ATOM    753  C   GLN A 103      17.573   6.086  27.209  1.00 30.11
ATOM    754  O   GLN A 103      16.577   5.579  26.671  1.00 31.18
ATOM    755  CB  GLN A 103      17.055   8.337  26.193  1.00 30.41
ATOM    756  CG  GLN A 103      16.547   9.791  26.487  1.00 39.38
ATOM    757  CD  GLN A 103      15.973  10.045  27.902  1.00 46.80
ATOM    758  OE1 GLN A 103      14.848   9.629  28.236  1.00 47.21
ATOM    759  NE2 GLN A 103      16.725  10.793  28.711  1.00 43.12
ATOM    760  N   TYR A 104      18.596   5.374  27.657  1.00 28.15
ATOM    761  CA  TYR A 104      18.681   3.944  27.520  1.00 27.22
ATOM    762  C   TYR A 104      17.741   3.311  28.548  1.00 25.80
ATOM    763  O   TYR A 104      17.365   3.963  29.546  1.00 21.61
ATOM    764  CB  TYR A 104      20.078   3.494  27.827  1.00 28.20
ATOM    765  CG  TYR A 104      21.023   3.547  26.659  1.00 33.03
ATOM    766  CD1 TYR A 104      21.571   2.383  26.140  1.00 38.73
ATOM    767  CD2 TYR A 104      21.363   4.773  26.052  1.00 35.20
ATOM    768  CE1 TYR A 104      22.474   2.439  25.023  1.00 37.66
ATOM    769  CE2 TYR A 104      22.243   4.845  24.956  1.00 34.89
ATOM    770  CZ  TYR A 104      22.789   3.683  24.456  1.00 34.69
ATOM    771  OH  TYR A 104      23.660   3.760  23.374  1.00 43.52
ATOM    772  N   PRO A 105      17.332   2.056  28.297  1.00 25.03
ATOM    773  CA  PRO A 105      16.496   1.352  29.299  1.00  2.94
ATOM    774  C   PRO A 105      17.023   1.397  30.737  1.00 23.21
ATOM    775  O   PRO A 105      16.252   1.528  31.657  1.00 23.37
ATOM    776  CB  PRO A 105      16.463  -0.103  28.755  1.00 25.71
ATOM    777  CG  PRO A 105      16.517   0.072  27.248  1.00 24.68
ATOM    778  CD  PRO A 105      17.514   1.257  27.066  1.00 25.49
ATOM    779  N   GLU A 106      18.324   1.296  30.955  1.00 24.00
ATOM    780  CA  GLU A 106      18.843   1.319  32.314  1.00 24.06
ATOM    781  C   GLU A 106      18.444   2.594  33.020  1.00 23.24
ATOM    782  O   GLU A 106      18.134   2.590  34.250  1.00 23.55
ATOM    783  CB  GLU A 106      20.362   1.185  32.308  1.00 25.64
ATOM    784  CG  GLU A 106      20.995   0.986  33.699  1.00 29.08
ATOM    785  CD  GLU A 106      22.525   0.803  33.628  1.00 28.16
ATOM    786  OE1 GLU A 106      23.183   0.954  34.675  1.00 32.90
ATOM    787  OE2 GLU A 106      23.038   0.472  32.534  1.00 35.30
ATOM    788  N   GLN A 107      18.415   3.680  32.264  1.00 24.21
ATOM    789  CA  GLN A 107      18.155   5.005  32.820  1.00 27.45
ATOM    790  C   GLN A 107      16.668   5.346  32.909  1.00 27.51
ATOM    791  O   GLN A 107      16.253   6.052  33.836  1.00 27.89
ATOM    792  CB  GLN A 107      18.909   6.063  32.015  1.00 28.25
ATOM    793  CG  GLN A 107      20.460   6.019  32.163  1.00 30.63
ATOM    794  CD  GLN A 107      21.159   5.570  30.897  1.00 41.42
ATOM    795  OE1 GLN A 107      22.063   4.730  30.942  1.00 54.96
ATOM    796  NE2 GLN A 107      20.743   6.109  29.763  1.00 42.70
ATOM    797  N   VAL A 108      15.890   4.866  31.939  1.00 26.67
ATOM    798  CA  VAL A 108      14.471   5.179  31.829  1.00 24.85
ATOM    799  C   VAL A 108      13.556   4.092  32.392  1.00 23.78
ATOM    800  O   VAL A 108      12.615   4.396  33.155  1.00 25.10
ATOM    801  CB  VAL A 108      14.092   5.473  30.371  1.00 24.34
ATOM    802  CG1 VAL A 108      14.874   6.692  29.853  1.00 30.21
ATOM    803  CG2 VAL A 108      14.371   4.282  29.515  1.00 36.13
ATOM    804  N   ASP A 109      13.803   2.823  32.022  1.00 22.27
ATOM    805  CA  ASP A 109      12.974   1.721  32.546  1.00 21.13
ATOM    806  C   ASP A 109      13.374   1.216  33.939  1.00 21.04
ATOM    807  O   ASP A 109      12.554   0.720  34.695  1.00 19.63
ATOM    808  CB  ASP A 109      12.993   0.602  31.506  1.00 23.55
ATOM    809  CG  ASP A 109      12.151   0.989  30.257  1.00 21.15
ATOM    810  OD1 ASP A 109      12.730   1.037  29.131  1.00 24.36
ATOM    811  OD2 ASP A 109      10.949   1.344  30.443  1.00 22.05
ATOM    812  N   TRP A 110      14.646   1.291  34.278  1.00 22.22
ATOM    813  CA  TRP A 110      15.030   0.922  35.618  1.00 20.67
ATOM    814  C   TRP A 110      15.057   2.177  36.491  1.00 21.99
ATOM    815  O   TRP A 110      14.112   2.409  37.228  1.00 20.44
ATOM    816  CB  TRP A 110      16.315   0.090  35.623  1.00 22.11
ATOM    817  CG  TRP A 110      17.061   0.073  36.974  1.00 20.64
ATOM    818  CD1 TRP A 110      18.422   0.282  37.139  1.00 25.59
ATOM    819  CD2 TRP A 110      16.524  -0.103  38.270  1.00 24.70
ATOM    820  NE1 TRP A 110      18.753   0.197  38.464  1.00 21.85
ATOM    821  CE2 TRP A 110      17.607  -0.019  39.189  1.00 26.72
ATOM    822  CE3 TRP A 110      15.235  -0.358  38.770  1.00 27.10
ATOM    823  CZ2 TRP A 110      17.431  -0.179  40.567  1.00 27.28
ATOM    824  CZ3 TRP A 110      15.056  -0.492  40.136  1.00 28.01
ATOM    825  CH2 TRP A 110      16.155  -0.418  41.024  1.00 25.23
ATOM    826  N   ILE A 111      16.105   3.002  36.394  1.00 23.53
ATOM    827  CA  ILE A 111      16.180   4.250  37.207  1.00 24.14
ATOM    828  C   ILE A 111      14.948   5.122  37.125  1.00 21.08
ATOM    829  O   ILE A 111      14.408   5.508  38.152  1.00 22.74
ATOM    830  CB  ILE A 111      17.489   5.045  36.949  1.00 25.95
ATOM    831  CG1 ILE A 111      18.710   4.185  37.341  1.00 29.64
ATOM    832  CG2 ILE A 111      17.472   6.410  37.660  1.00 26.74
ATOM    833  CD1 ILE A 111      18.755   3.643  38.807  1.00 23.71
ATOM    834  N   GLY A 112      14.514   5.461  35.909  1.00 23.98
ATOM    835  CA  GLY A 112      13.265   6.215  35.691  1.00 24.63
ATOM    836  C   GLY A 112      12.093   5.644  36.468  1.00 24.49
ATOM    837  O   GLY A 112      11.353   6.379  37.134  1.00 22.91
ATOM    838  N   GLN A 113      11.914   4.325  36.416  1.00 22.02
ATOM    839  CA  GLN A 113      10.773   3.750  37.146  1.00 20.58
ATOM    840  C   GLN A 113      10.994   3.739  38.654  1.00 23.70
ATOM    841  O   GLN A 113      10.063   3.973  39.434  1.00 19.97
ATOM    842  CB  GLN A 113      10.355   2.368  36.623  1.00 21.20
ATOM    843  CG  GLN A 113       9.699   2.451  35.249  1.00 17.76
ATOM    844  CD  GLN A 113       9.238   1.092  34.690  1.00 22.02
ATOM    845  OE1 GLN A 113       9.155   0.078  35.392  1.00 17.50
ATOM    846  NE2 GLN A 113       8.949   1.083  33.427  1.00 20.55
ATOM    847  N   LYS A 114      12.224   3.473  39.052  1.00 24.58
ATOM    848  CA  LYS A 114      12.638   3.591  40.463  1.00 24.21
ATOM    849  C   LYS A 114      12.310   4.983  41.020  1.00 21.96
ATOM    850  O   LYS A 114      11.733   5.085  42.132  1.00 23.50
ATOM    851  CB  LYS A 114      14.136   3.300  40.593  1.00 23.55
ATOM    852  CG  LYS A 114      14.639   3.369  42.062  1.00 30.26
ATOM    853  CD  LYS A 114      16.152   3.430  42.082  1.00 32.79
ATOM    854  CE  LYS A 114      16.690   2.994  43.424  1.00 38.86
ATOM    855  NZ  LYS A 114      16.293   3.940  44.503  1.00 33.57
ATOM    856  N   ASN A 115      12.645   6.033  40.247  1.00 21.70
ATOM    857  CA  ASN A 115      12.279   7.412  40.548  1.00 22.98
ATOM    858  C   ASN A 115      10.786   7.560  40.816  1.00 24.45
ATOM    859  O   ASN A 115      10.361   8.122  41.840  1.00 21.69
ATOM    860  CB  ASN A 115      12.745   8.366  39.467  1.00 24.61
ATOM    861  CG  ASN A 115      14.274   8.598  39.512  1.00 23.13
ATOM    862  OD1 ASN A 115      14.965   8.119  40.425  1.00 30.10
ATOM    863  ND2 ASN A 115      14.791   9.247  38.508  1.00 26.74
ATOM    864  N   GLN A 116       9.988   6.985  39.938  1.00 22.00
ATOM    865  CA  GLN A 116       8.544   7.101  40.078  1.00 21.27
ATOM    866  C   GLN A 116       8.001   6.339  41.245  1.00 19.85
ATOM    867  O   GLN A 116       7.121   6.842  41.980  1.00 23.34
ATOM    868  CB  GLN A 116       7.878   6.587  38.788  1.00 19.10
ATOM    869  CG  GLN A 116       8.265   7.361  37.546  1.00 20.87
ATOM    870  CD  GLN A 116       7.636   6.709  36.338  1.00 15.53
ATOM    871  OE1 GLN A 116       8.336   6.211  35.477  1.00 25.26
ATOM    872  NE2 GLN A 116       6.308   6.647  36.313  1.00 13.51
ATOM    873  N   ILE A 117       8.441   5.109  41.433  1.00 18.02
ATOM    874  CA  ILE A 117       7.952   4.332  42.577  1.00 20.37
ATOM    875  C   ILE A 117       8.392   5.020  43.902  1.00 22.38
ATOM    876  O   ILE A 117       7.611   5.122  44.859  1.00 18.70
ATOM    877  CB  ILE A 117       8.531   2.909  42.510  1.00 23.11
ATOM    878  CG1 ILE A 117       7.948   2.173  41.256  1.00 16.59
ATOM    879  CG2 ILE A 117       8.252   2.147  43.846  1.00 23.71
ATOM    880  CD1 ILE A 117       8.931   1.035  40.720  1.00 20.32
ATOM    881  N   ASP A 118       9.645   5.439  43.956  1.00 23.13
ATOM    882  CA  ASP A 118      10.162   6.145  45.189  1.00 24.53
ATOM    883  C   ASP A 118       9.343   7.406  45.548  1.00 25.89
ATOM    884  O   ASP A 118       9.040   7.630  46.719  1.00 28.64
ATOM    885  CB  ASP A 118      11.663   6.478  45.042  1.00 21.62
ATOM    886  CG  ASP A 118      12.566   5.246  45.124  1.00 21.90
ATOM    887  OD1 ASP A 118      12.083   4.121  45.320  1.00 33.68
ATOM    888  OD2 ASP A 118      13.799   5.399  44.959  1.00 28.02
ATOM    889  N   ALA A 119       9.008   8.235  44.556  1.00 23.48
ATOM    890  CA  ALA A 119       8.207   9.456  44.801  1.00 25.04
ATOM    891  C   ALA A 119       6.759   9.193  45.139  1.00 24.24
ATOM    892  O   ALA A 119       6.139   9.892  45.963  1.00 23.75
ATOM    893  CB  ALA A 119       8.285  10.417  43.600  1.00 24.74
ATOM    894  N   ALA A 120       6.190   8.187  44.484  1.00 23.34
ATOM    895  CA  ALA A 120       4.887   7.677  44.841  1.00 24.31
ATOM    896  C   ALA A 120       4.831   7.278  46.317  1.00 25.34
ATOM    897  O   ALA A 120       3.869   7.585  47.021  1.00 27.51
ATOM    898  CB  ALA A 120       4.539   6.451  43.926  1.00 22.67
ATOM    899  N   LYS A 121       5.834   6.527  46.763  1.00 24.44
ATOM    900  CA  LYS A 121       5.908   6.041  48.131  1.00 25.38
ATOM    901  C   LYS A 121       6.067   7.241  49.091  1.00 24.78
ATOM    902  O   LYS A 121       5.360   7.315  50.076  1.00 30.22
ATOM    903  CB  LYS A 121       7.062   5.034  48.246  1.00 26.97
ATOM    904  CG  LYS A 121       6.680   3.650  47.676  1.00 22.13
ATOM    905  CD  LYS A 121       7.779   2.623  47.830  1.00 26.81
ATOM    906  CE  LYS A 121       7.990   2.228  49.287  1.00 25.95
ATOM    907  NZ  LYS A 121       6.681   1.899  49.941  1.00 22.11
ATOM    908  N   VAL A 122       6.948   8.189  48.770  1.00 27.67
ATOM    909  CA  VAL A 122       7.086   9.459  49.538  1.00 26.52
ATOM    910  C   VAL A 122       5.704  10.154  49.697  1.00 27.92
ATOM    911  O   VAL A 122       5.292  10.559  50.795  1.00 24.34
ATOM    912  CB  VAL A 122       8.144  10.382  48.907  1.00 26.39
ATOM    913  CG1 VAL A 122       8.116  11.786  49.557  1.00 26.00
ATOM    914  CG2 VAL A 122       9.562   9.805  49.135  1.00 29.44
ATOM    915  N   ALA A 123       4.956  10.198  48.601  1.00 25.61
ATOM    916  CA  ALA A 123       3.647  10.810  48.577  1.00 26.99
ATOM    917  C   ALA A 123       2.524  10.016  49.205  1.00 26.69
ATOM    918  O   ALA A 123       1.444  10.563  49.395  1.00 29.46
ATOM    919  CB  ALA A 123       3.286  11.260  47.094  1.00 28.19
ATOM    920  N   GLY A 124       2.775   8.761  49.579  1.00 25.29
ATOM    921  CA  GLY A 124       1.796   7.909  50.220  1.00 26.91
ATOM    922  C   GLY A 124       0.766   7.251  49.290  1.00 29.04
ATOM    923  O   GLY A 124      -0.342   6.931  49.706  1.00 29.53
ATOM    924  N   VAL A 125       1.159   7.014  48.039  1.00 31.16
ATOM    925  CA  VAL A 125       0.350   6.241  47.090  1.00 28.53
ATOM    926  C   VAL A 125      -0.059   4.891  47.732  1.00 29.42
ATOM    927  O   VAL A 125       0.674   4.313  48.553  1.00 30.82
ATOM    928  CB  VAL A 125       1.108   6.083  45.740  1.00 28.60
ATOM    929  CG1 VAL A 125       2.294   5.102  45.869  1.00 26.96
ATOM    930  CG2 VAL A 125       0.164   5.611  44.616  1.00 29.12
ATOM    931  N   LYS A 126      -1.250   4.440  47.394  1.00 26.12
ATOM    932  CA  LYS A 126      -1.815   3.234  47.945  1.00 24.84
ATOM    933  C   LYS A 126      -1.600   2.023  47.015  1.00 23.77
ATOM    934  O   LYS A 126      -1.671   0.903  47.461  1.00 22.69
ATOM    935  CB  LYS A 126      -3.310   3.429  48.169  1.00 27.58
ATOM    936  CG  LYS A 126      -3.698   4.236  49.430  1.00 35.51
ATOM    937  CD  LYS A 126      -3.374   5.702  49.262  1.00 47.59
ATOM    938  CE  LYS A 126      -4.440   6.628  49.841  1.00 54.73
ATOM    939  NZ  LYS A 126      -3.912   8.045  49.791  1.00 44.51
ATOM    940  N   HIS A 127      -1.414   2.256  45.717  1.00 21.69
ATOM    941  CA  HIS A 127      -1.388   1.121  44.743  1.00 18.61
ATOM    942  C   HIS A 127      -0.621   1.604  43.546  1.00 19.38
ATOM    943  O   HIS A 127      -0.927   2.683  43.024  1.00 19.46
ATOM    944  CB  HIS A 127      -2.836   0.724  44.360  1.00 19.82
ATOM    945  CG  HIS A 127      -2.963  -0.470  43.425  1.00 22.95
ATOM    946  ND1 HIS A 127      -4.171  -0.851  42.884  1.00 25.72
ATOM    947  CD2 HIS A 127      -2.045  -1.330  42.915  1.00 20.82
ATOM    948  CE1 HIS A 127      -4.004  -1.910  42.099  1.00 23.08
ATOM    949  NE2 HIS A 127      -2.723  -2.216  42.088  1.00 19.78
ATOM    950  N   ILE A 128       0.386   0.828  43.088  1.00 18.80
ATOM    951  CA  ILE A 128       1.111   1.243  41.905  1.00 18.17
ATOM    952  C   ILE A 128       0.886   0.146  40.836  1.00 18.73
ATOM    953  O   ILE A 128       1.071  -1.060  41.144  1.00 19.81
ATOM    954  CB  ILE A 128       2.618   1.362  42.147  1.00 17.13
ATOM    955  CG1 ILE A 128       2.982   2.544  43.100  1.00 20.46
ATOM    956  CG2 ILE A 128       3.376   1.525  40.812  1.00 21.65
ATOM    957  CD1 ILE A 128       4.451   2.482  43.640  1.00 19.13
ATOM    958  N   VAL A 129       0.443   0.545  39.647  1.00 18.86
ATOM    959  CA  VAL A 129       0.301  -0.412  38.534  1.00 18.55
ATOM    960  C   VAL A 129       1.431  -0.115  37.547  1.00 19.05
ATOM    961  O   VAL A 129       1.729   1.064  37.306  1.00 18.12
ATOM    962  CB  VAL A 129      -1.027  -0.135  37.807  1.00 21.15
ATOM    963  CG1 VAL A 129      -1.055  -0.919  36.432  1.00 21.61
ATOM    964  CG2 VAL A 129      -2.215  -0.411  38.703  1.00 21.71
ATOM    965  N   VAL A 130       2.085  -1.142  36.984  1.00 18.89
ATOM    966  CA  VAL A 130       3.104  -0.895  35.950  1.00 18.01
ATOM    967  C   VAL A 130       2.865  -1.798  34.731  1.00  3.03
ATOM    968  O   VAL A 130       2.595  -3.019  34.880  1.00 20.28
ATOM    969  CB  VAL A 130       4.598  -1.045  36.493  1.00 19.81
ATOM    970  CG1 VAL A 130       4.902  -2.482  37.021  1.00 17.48
ATOM    971  CG2 VAL A 130       5.662  -0.573  35.430  1.00 20.62
ATOM    972  N   VAL A 131       2.997  -1.207  33.538  1.00 18.32
ATOM    973  CA  VAL A 131       2.973  -1.989  32.286  1.00 19.79
ATOM    974  C   VAL A 131       4.394  -2.283  31.756  1.00 21.00
ATOM    975  O   VAL A 131       5.216  -1.362  31.602  1.00 20.90
ATOM    976  CB  VAL A 131       2.112  -1.299  31.155  1.00 20.26
ATOM    977  CG1 VAL A 131       2.095  -2.207  29.939  1.00 18.88
ATOM    978  CG2 VAL A 131       0.653  -1.084  31.635  1.00 20.04
ATOM    979  N   GLY A 132       4.651  -3.557  31.449  1.00 18.72
ATOM    980  CA  GLY A 132       5.919  -3.999  30.849  1.00 19.99
ATOM    981  C   GLY A 132       5.577  -4.995  29.746  1.00 19.83
ATOM    982  O   GLY A 132       4.558  -4.868  29.117  1.00 18.63
ATOM    983  N   SER A 133       6.413  -6.011  29.575  1.00 19.89
ATOM    984  CA  SER A 133       6.362  -6.816  28.361  1.00 18.16
ATOM    985  C   SER A 133       6.567  -8.276  28.743  1.00 20.85
ATOM    986  O   SER A 133       7.231  -8.560  29.780  1.00 17.98
ATOM    987  CB  SER A 133       7.497  -6.405  27.449  1.00 20.73
ATOM    988  OG  SER A 133       7.412  -7.161  26.217  1.00 22.56
ATOM    989  N   MET A 134       6.056  -9.191  27.892  1.00 16.46
ATOM    990  CA  MET A 134       6.370 -10.614  28.068  1.00 21.13
ATOM    991  C   MET A 134       7.803 -10.790  27.538  1.00 20.04
ATOM    992  O   MET A 134       8.288  -9.914  26.858  1.00 22.45
ATOM    993  CB  MET A 134       5.463 -11.472  27.219  1.00 14.52
ATOM    994  CG  MET A 134       4.057 -11.634  27.840  1.00 21.83
ATOM    995  SD  MET A 134       3.059 -12.844  26.831  1.00 24.66
ATOM    996  CE  MET A 134       3.040 -14.277  27.925  1.00 38.48
ATOM    997  N   GLY A 135       8.433 -11.908  27.862  1.00 21.06
ATOM    998  CA  GLY A 135       9.812 -12.168  27.404  1.00 19.51
ATOM    999  C   GLY A 135      10.793 -12.179  28.508  1.00 20.90
ATOM   1000  O   GLY A 135      11.906 -12.727  28.355  1.00 22.38
ATOM   1001  N   GLY A 136      10.398 -11.627  29.656  1.00 19.40
ATOM   1002  CA  GLY A 136      11.360 -11.362  30.692  1.00 19.00
ATOM   1003  C   GLY A 136      11.984 -12.613  31.299  1.00 19.11
ATOM   1004  O   GLY A 136      12.991 -12.499  32.020  1.00 19.91
ATOM   1005  N   THR A 137      11.389 -13.789  31.031  1.00 18.39
ATOM   1006  CA  THR A 137      11.848 -15.024  31.682  1.00 19.92
ATOM   1007  C   THR A 137      13.131 -15.464  31.004  1.00 21.09
ATOM   1008  O   THR A 137      13.821 -16.309  31.552  1.00 22.59
ATOM   1009  CB  THR A 137      10.865 -16.241  31.636  1.00 20.52
ATOM   1010  OG1 THR A 137      10.492 -16.561  30.271  1.00 18.41
ATOM   1011  CG2 THR A 137       9.605 -15.943  32.479  1.00 19.32
ATOM   1012  N   ASN A 138      13.415 -14.894  29.833  1.00 19.93
ATOM   1013  CA  ASN A 138      14.564 -15.317  29.016  1.00 20.99
ATOM   1014  C   ASN A 138      15.535 -14.165  28.726  1.00 19.12
ATOM   1015  O   ASN A 138      15.231 -13.258  27.928  1.00 19.85
ATOM   1016  CB  ASN A 138      14.079 -15.942  27.721  1.00 19.36
ATOM   1017  CG  ASN A 138      15.221 -16.628  26.957  1.00 25.18
ATOM   1018  OD1 ASN A 138      16.377 -16.237  27.075  1.00 22.84
ATOM   1019  ND2 ASN A 138      14.909 -17.686  26.270  1.00 16.69
ATOM   1020  N   PRO A 139      16.665 -14.141  29.431  1.00 22.70
ATOM   1021  CA  PRO A 139      17.581 -12.989  29.315  1.00 24.85
ATOM   1022  C   PRO A 139      18.170 -12.920  27.923  1.00 23.97
ATOM   1023  O   PRO A 139      18.736 -11.898  27.548  1.00 21.90
ATOM   1024  CB  PRO A 139      18.686 -13.300  30.333  1.00 24.71
ATOM   1025  CG  PRO A 139      18.518 -14.750  30.670  1.00 30.11
ATOM   1026  CD  PRO A 139      17.068 -15.078  30.492  1.00 21.49
ATOM   1027  N   ASP A 140      18.029 -14.016  27.172  1.00 22.24
ATOM   1028  CA  ASP A 140      18.589 -14.105  25.818  1.00 25.18
ATOM   1029  C   ASP A 140      17.592 -13.640  24.754  1.00 24.56
ATOM   1030  O   ASP A 140      17.874 -13.659  23.569  1.00 27.58
ATOM   1031  CB  ASP A 140      19.128 -15.532  25.558  1.00 23.78
ATOM   1032  CG  ASP A 140      20.334 -15.833  26.400  1.00 26.21
ATOM   1033  OD1 ASP A 140      20.324 -16.766  27.245  1.00 26.17
ATOM   1034  OD2 ASP A 140      21.293 -15.061  26.264  1.00 34.69
ATOM   1035  N   HIS A 141      16.448 -13.128  25.210  1.00 24.62
ATOM   1036  CA  HIS A 141      15.418 -12.669  24.304  1.00 24.31
ATOM   1037  C   HIS A 141      16.021 -11.652  23.315  1.00 26.19
ATOM   1038  O   HIS A 141      16.764 -10.766  23.770  1.00 27.77
ATOM   1039  CB  HIS A 141      14.258 -12.008  25.087  1.00 21.14
ATOM   1040  CG  HIS A 141      13.037 -11.766  24.268  1.00 25.21
ATOM   1041  ND1 HIS A 141      13.011 -10.882  23.210  1.00 21.42
ATOM   1042  CD2 HIS A 141      11.779 -12.274  24.366  1.00 23.92
ATOM   1043  CE1 HIS A 141      11.800 -10.865  22.680  1.00 20.87
ATOM   1044  NE2 HIS A 141      11.028 -11.685  23.379  1.00 22.37
ATOM   1045  N   PRO A 142      15.738 -11.798  21.992  1.00 28.10
ATOM   1046  CA  PRO A 142      16.237 -10.843  20.964  1.00 27.14
ATOM   1047  C   PRO A 142      16.025  -9.358  21.297  1.00 26.47
ATOM   1048  O   PRO A 142      16.845  -8.500  20.913  1.00 24.98
ATOM   1049  CB  PRO A 142      15.420 -11.196  19.722  1.00 28.95
ATOM   1050  CG  PRO A 142      14.632 -12.448  20.036  1.00 28.50
ATOM   1051  CD  PRO A 142      15.049 -12.957  21.361  1.00 27.71
ATOM   1052  N   LEU A 143      14.939  -9.039  21.987  1.00 22.55
ATOM   1053  CA  LEU A 143      14.652  -7.612  22.299  1.00 23.26
ATOM   1054  C   LEU A 143      15.744  -6.911  23.097  1.00 23.99
ATOM   1055  O   LEU A 143      15.921  -5.688  22.966  1.00 28.70
ATOM   1056  CB  LEU A 143      13.276  -7.449  22.999  1.00 22.97
ATOM   1057  CG  LEU A 143      12.139  -7.567  21.929  1.00 29.63
ATOM   1058  CD1 LEU A 143      10.760  -7.823  22.538  1.00 30.86
ATOM   1059  CD2 LEU A 143      12.046  -6.378  21.009  1.00 30.46
ATOM   1060  N   ASN A 144      16.446  -7.680  23.926  1.00 24.62
ATOM   1061  CA  ASN A 144      17.492  -7.154  24.803  1.00 23.74
ATOM   1062  C   ASN A 144      18.668  -6.621  23.958  1.00 25.64
ATOM   1063  O   ASN A 144      19.412  -5.747  24.372  1.00 25.71
ATOM   1064  CB  ASN A 144      17.931  -8.269  25.735  1.00 22.07
ATOM   1065  CG  ASN A 144      16.938  -8.481  26.849  1.00 25.98
ATOM   1066  OD1 ASN A 144      16.433  -7.517  27.404  1.00 24.66
ATOM   1067  ND2 ASN A 144      16.630  -9.735  27.158  1.00 22.40
ATOM   1068  N   LYS A 145      18.818  -7.158  22.749  1.00 25.03
ATOM   1069  CA  LYS A 145      19.866  -6.689  21.859  1.00 26.70
ATOM   1070  C   LYS A 145      19.479  -5.379  21.172  1.00 27.89
ATOM   1071  O   LYS A 145      20.371  -4.663  20.688  1.00 31.40
ATOM   1072  CB  LYS A 145      20.171  -7.745  20.800  1.00 28.89
ATOM   1073  CG  LYS A 145      21.079  -8.902  21.230  1.00 36.59
ATOM   1074  CD  LYS A 145      20.939  -9.427  22.687  1.00 39.61
ATOM   1075  CE  LYS A 145      19.669 -10.234  22.944  1.00 42.82
ATOM   1076  NZ  LYS A 145      19.802 -11.137  24.117  1.00 37.97
ATOM   1077  N   LEU A 146      18.180  -5.069  21.082  1.00 25.49
ATOM   1078  CA  LEU A 146      17.773  -3.807  20.449  1.00 30.43
ATOM   1079  C   LEU A 146      18.530  -2.601  21.063  1.00 30.65
ATOM   1080  O   LEU A 146      18.416  -2.311  22.280  1.00 33.07
ATOM   1081  CB  LEU A 146      16.267  -3.573  20.516  1.00 30.72
ATOM   1082  CG  LEU A 146      15.267  -4.134  19.519  1.00 37.98
ATOM   1083  CD1 LEU A 146      13.994  -3.431  19.875  1.00 42.50
ATOM   1084  CD2 LEU A 146      15.606  -3.802  18.059  1.00 40.82
ATOM   1085  N   GLY A 147      19.352  -1.953  20.243  1.00 31.14
ATOM   1086  CA  GLY A 147      20.166  -0.823  20.707  1.00 29.21
ATOM   1087  C   GLY A 147      21.106  -1.170  21.835  1.00 29.24
ATOM   1088  O   GLY A 147      21.560  -0.291  22.540  1.00 29.18
ATOM   1089  N   ASN A 148      21.427  -2.450  21.995  1.00 28.81
ATOM   1090  CA  ASN A 148      22.260  -2.926  23.103  1.00 31.07
ATOM   1091  C   ASN A 148      21.710  -2.488  24.442  1.00 31.87
ATOM   1092  O   ASN A 148      22.476  -2.305  25.411  1.00 32.74
ATOM   1093  CB  ASN A 148      23.673  -2.397  22.996  1.00 33.64
ATOM   1094  CG  ASN A 148      24.701  -3.486  23.113  1.00 45.45
ATOM   1095  OD1 ASN A 148      25.254  -3.711  24.187  1.00 53.58
ATOM   1096  ND2 ASN A 148      24.968  -4.180  22.000  1.00 52.21
ATOM   1097  N   GLY A 149      20.389  -2.318  24.508  1.00 28.53
ATOM   1098  CA  GLY A 149      19.795  -1.713  25.681  1.00 27.94
ATOM   1099  C   GLY A 149      19.418  -2.664  26.787  1.00 25.71
ATOM   1100  O   GLY A 149      19.122  -2.201  27.918  1.00 26.25
ATOM   1101  N   ASN A 150      19.317  -3.964  26.488  1.00 22.85
ATOM   1102  CA  ASN A 150      18.761  -4.914  27.494  1.00 24.21
ATOM   1103  C   ASN A 150      17.438  -4.476  28.109  1.00 23.26
ATOM   1104  O   ASN A 150      17.253  -4.583  29.323  1.00 23.09
ATOM   1105  CB  ASN A 150      19.744  -5.182  28.618  1.00 21.86
ATOM   1106  CG  ASN A 150      20.794  -6.147  28.215  1.00 36.68
ATOM   1107  OD1 ASN A 150      20.501  -7.313  27.924  1.00 40.29
ATOM   1108  ND2 ASN A 150      22.050  -5.668  28.148  1.00 40.59
ATOM   1109  N   ILE A 151      16.522  -4.019  27.267  1.00 20.66
ATOM   1110  CA  ILE A 151      15.258  -3.383  27.738  1.00 20.93
ATOM   1111  C   ILE A 151      14.427  -4.272  28.662  1.00 19.37
ATOM   1112  O   ILE A 151      13.925  -3.798  29.653  1.00 19.94
ATOM   1113  CB  ILE A 151      14.423  -2.814  26.544  1.00 23.53
ATOM   1114  CG1 ILE A 151      13.337  -1.835  27.039  1.00 27.62
ATOM   1115  CG2 ILE A 151      13.859  -3.981  25.665  1.00 23.60
ATOM   1116  CD1 ILE A 151      12.511  -1.178  25.923  1.00 20.57
ATOM   1117  N   LEU A 152      14.269  -5.551  28.333  1.00 19.95
ATOM   1118  CA  LEU A 152      13.482  -6.463  29.161  1.00 18.62
ATOM   1119  C   LEU A 152      14.074  -6.658  30.559  1.00 20.20
ATOM   1120  O   LEU A 152      13.361  -6.777  31.562  1.00 19.28
ATOM   1121  CB  LEU A 152      13.282  -7.804  28.408  1.00 15.10
ATOM   1122  CG  LEU A 152      12.406  -7.761  27.140  1.00 16.52
ATOM   1123  CD1 LEU A 152      12.258  -9.095  26.494  1.00 24.03
ATOM   1124  CD2 LEU A 152      11.076  -7.190  27.445  1.00 22.06
ATOM   1125  N   VAL A 153      15.395  -6.742  30.590  1.00 19.88
ATOM   1126  CA  VAL A 153      16.149  -6.998  31.805  1.00 21.43
ATOM   1127  C   VAL A 153      15.947  -5.817  32.737  1.00 21.17
ATOM   1128  O   VAL A 153      15.597  -6.022  33.902  1.00 19.32
ATOM   1129  CB  VAL A 153      17.653  -7.152  31.533  1.00 24.47
ATOM   1130  CG1 VAL A 153      18.482  -7.232  32.881  1.00 19.94
ATOM   1131  CG2 VAL A 153      17.928  -8.366  30.627  1.00 25.35
ATOM   1132  N   TRP A 154      16.113  -4.606  32.226  1.00 21.04
ATOM   1133  CA  TRP A 154      15.995  -3.420  33.110  1.00 22.63
ATOM   1134  C   TRP A 154      14.559  -3.232  33.576  1.00 20.54
ATOM   1135  O   TRP A 154      14.302  -2.885  34.710  1.00 19.90
ATOM   1136  CB  TRP A 154      16.563  -2.181  32.436  1.00 23.17
ATOM   1137  CG  TRP A 154      18.055  -2.291  32.291  1.00 24.89
ATOM   1138  CD1 TRP A 154      18.760  -2.464  31.108  1.00 17.63
ATOM   1139  CD2 TRP A 154      19.030  -2.313  33.355  1.00 21.71
ATOM   1140  NE1 TRP A 154      20.121  -2.563  31.407  1.00 23.71
ATOM   1141  CE2 TRP A 154      20.301  -2.466  32.765  1.00 30.43
ATOM   1142  CE3 TRP A 154      18.944  -2.224  34.758  1.00 23.63
ATOM   1143  CZ2 TRP A 154      21.494  -2.508  33.530  1.00 25.60
ATOM   1144  CZ3 TRP A 154      20.134  -2.276  35.522  1.00 22.66
ATOM   1145  CH2 TRP A 154      21.389  -2.399  34.888  1.00 26.99
ATOM   1146  N   LYS A 155      13.613  -3.521  32.687  1.00 18.95
ATOM   1147  CA  LYS A 155      12.210  -3.433  33.046  1.00 18.76
ATOM   1148  C   LYS A 155      11.868  -4.394  34.154  1.00 20.21
ATOM   1149  O   LYS A 155      11.084  -4.068  35.056  1.00 17.89
ATOM   1150  CB  LYS A 155      11.313  -3.734  31.831  1.00 19.21
ATOM   1151  CG  LYS A 155      11.082  -2.519  30.899  1.00 18.06
ATOM   1152  CD  LYS A 155      10.277  -2.955  29.667  1.00 19.68
ATOM   1153  CE  LYS A 155       9.951  -1.771  28.695  1.00 20.79
ATOM   1154  NZ  LYS A 155       9.366  -0.510  29.357  1.00 19.49
ATOM   1155  N   ARG A 156      12.396  -5.617  34.051  1.00 19.98
ATOM   1156  CA  ARG A 156      12.053  -6.645  35.036  1.00 19.60
ATOM   1157  C   ARG A 156      12.729  -6.276  36.359  1.00 21.35
ATOM   1158  O   ARG A 156      12.206  -6.581  37.419  1.00 23.30
ATOM   1159  CB  ARG A 156      12.491  -8.025  34.551  1.00 18.36
ATOM   1160  CG  ARG A 156      12.230  -9.200  35.507  1.00 19.24
ATOM   1161  CD  ARG A 156      12.688 -10.522  34.878  1.00 21.07
ATOM   1162  NE  ARG A 156      12.219 -11.723  35.560  1.00 20.89
ATOM   1163  CZ  ARG A 156      11.034 -12.342  35.366  1.00 25.11
ATOM   1164  NH1 ARG A 156      10.126 -11.899  34.526  1.00 17.91
ATOM   1165  NH2 ARG A 156      10.737 -13.434  36.055  1.00 25.58
ATOM   1166  N   LYS A 157      13.894  -5.638  36.282  1.00 23.28
ATOM   1167  CA  LYS A 157      14.549  -5.105  37.504  1.00 22.45
ATOM   1168  C   LYS A 157      13.609  -4.123  38.264  1.00 21.04
ATOM   1169  O   LYS A 157      13.428  -4.222  39.488  1.00 19.11
ATOM   1170  CB  LYS A 157      15.927  -4.492  37.154  1.00 23.64
ATOM   1171  CG  LYS A 157      16.835  -4.282  38.389  1.00 25.17
ATOM   1172  CD  LYS A 157      18.074  -3.400  38.004  1.00 22.34
ATOM   1173  CE  LYS A 157      18.911  -3.166  39.244  1.00 28.48
ATOM   1174  NZ  LYS A 157      19.277  -4.469  39.914  1.00 25.62
ATOM   1175  N   ALA A 158      12.931  -3.251  37.533  1.00 20.05
ATOM   1176  CA  ALA A 158      11.994  -2.316  38.114  1.00 19.29
ATOM   1177  C   ALA A 158      10.761  -3.054  38.654  1.00 19.61
ATOM   1178  O   ALA A 158      10.228  -2.742  39.725  1.00 19.89
ATOM   1179  CB  ALA A 158      11.596  -1.262  37.019  1.00 21.01
ATOM   1180  N   GLU A 159      10.327  -4.098  37.940  1.00 18.94
ATOM   1181  CA  GLU A 159       9.166  -4.868  38.403  1.00 18.68
ATOM   1182  C   GLU A 159       9.520  -5.516  39.733  1.00  3.05
ATOM   1183  O   GLU A 159       8.707  -5.542  40.608  1.00 20.42
ATOM   1184  CB  GLU A 159       8.839  -5.978  37.418  1.00 18.02
ATOM   1185  CG  GLU A 159       8.380  -5.456  36.029  1.00 14.59
ATOM   1186  CD  GLU A 159       8.130  -6.632  35.031  1.00 22.09
ATOM   1187  OE1 GLU A 159       7.339  -6.424  34.100  1.00 25.68
ATOM   1188  OE2 GLU A 159       8.656  -7.742  35.254  1.00 22.88
ATOM   1189  N   GLN A 160      10.742  -6.089  39.827  1.00 22.70
ATOM   1190  CA  GLN A 160      11.211  -6.750  41.062  1.00 23.63
ATOM   1191  C   GLN A 160      11.250  -5.736  42.209  1.00 23.99
ATOM   1192  O   GLN A 160      10.794  -6.022  43.331  1.00 23.64
ATOM   1193  CB  GLN A 160      12.585  -7.393  40.833  1.00 22.74
ATOM   1194  CG  GLN A 160      13.134  -8.254  42.052  1.00 22.71
ATOM   1195  CD  GLN A 160      12.153  -9.306  42.484  1.00 33.76
ATOM   1196  OE1 GLN A 160      11.454  -9.170  43.517  1.00 30.07
ATOM   1197  NE2 GLN A 160      12.052 -10.361  41.670  1.00 27.19
ATOM   1198  N   TYR A 161      11.802  -4.565  41.920  1.00 22.75
ATOM   1199  CA  TYR A 161      11.932  -3.510  42.907  1.00 24.47
ATOM   1200  C   TYR A 161      10.540  -3.123  43.399  1.00 23.80
ATOM   1201  O   TYR A 161      10.293  -3.014  44.618  1.00 22.45
ATOM   1202  CB  TYR A 161      12.664  -2.330  42.256  1.00 25.36
ATOM   1203  CG  TYR A 161      12.926  -1.133  43.147  1.00 27.66
ATOM   1204  CD1 TYR A 161      12.182   0.046  42.994  1.00 28.49
ATOM   1205  CD2 TYR A 161      13.910  -1.182  44.165  1.00 25.65
ATOM   1206  CE1 TYR A 161      12.427   1.159  43.805  1.00 24.09
ATOM   1207  CE2 TYR A 161      14.147  -0.081  44.985  1.00 26.82
ATOM   1208  CZ  TYR A 161      13.423   1.071  44.798  1.00 29.22
ATOM   1209  OH  TYR A 161      13.683   2.148  45.589  1.00 26.00
ATOM   1210  N   LEU A 162       9.612  -2.894  42.467  1.00 20.38
ATOM   1211  CA  LEU A 162       8.205  -2.669  42.832  1.00 20.38
ATOM   1212  C   LEU A 162       7.591  -3.748  43.720  1.00 23.41
ATOM   1213  O   LEU A 162       6.866  -3.454  44.687  1.00 24.38
ATOM   1214  CB  LEU A 162       7.297  -2.526  41.572  1.00 19.24
ATOM   1215  CG  LEU A 162       5.827  -2.158  41.849  1.00 19.40
ATOM   1216  CD1 LEU A 162       5.627  -0.781  42.595  1.00 21.83
ATOM   1217  CD2 LEU A 162       4.925  -2.152  40.525  1.00 19.14
ATOM   1218  N   ALA A 163       7.793  -5.005  43.339  1.00 24.29
ATOM   1219  CA  ALA A 163       7.261  -6.107  44.109  1.00 23.58
ATOM   1220  C   ALA A 163       7.869  -6.147  45.474  1.00 23.55
ATOM   1221  O   ALA A 163       7.185  -6.470  46.401  1.00 25.00
ATOM   1222  CB  ALA A 163       7.498  -7.440  43.420  1.00 19.60
ATOM   1223  N   ASP A 164       9.150  -5.848  45.583  1.00 24.07
ATOM   1224  CA  ASP A 164       9.847  -5.806  46.893  1.00 25.80
ATOM   1225  C   ASP A 164       9.598  -4.520  47.714  1.00 27.76
ATOM   1226  O   ASP A 164      10.121  -4.393  48.848  1.00 30.19
ATOM   1227  CB  ASP A 164      11.363  -5.926  46.671  1.00 25.28
ATOM   1228  CG  ASP A 164      11.771  -7.304  46.075  1.00 25.58
ATOM   1229  OD1 ASP A 164      11.046  -8.297  46.258  1.00 27.31
ATOM   1230  OD2 ASP A 164      12.837  -7.366  45.439  1.00 32.33
ATOM   1231  N   SER A 165       8.826  -3.579  47.159  1.00 23.28
ATOM   1232  CA  SER A 165       8.815  -2.205  47.688  1.00 24.91
ATOM   1233  C   SER A 165       8.008  -2.095  48.984  1.00 25.48
ATOM   1234  O   SER A 165       8.247  -1.187  49.779  1.00 31.19
ATOM   1235  CB  SER A 165       8.264  -1.238  46.649  1.00 22.08
ATOM   1236  OG  SER A 165       6.844  -1.361  46.569  1.00 16.83
ATOM   1237  N   GLY A 166       7.032  -2.972  49.159  1.00 24.74
ATOM   1238  CA  GLY A 166       6.030  -2.889  50.250  1.00 27.63
ATOM   1239  C   GLY A 166       4.722  -2.160  49.932  1.00 30.19
ATOM   1240  O   GLY A 166       3.776  -2.186  50.737  1.00 32.74
ATOM   1241  N   THR A 167       4.659  -1.496  48.775  1.00 27.94
ATOM   1242  CA  THR A 167       3.431  -0.868  48.287  1.00 25.73
ATOM   1243  C   THR A 167       2.663  -1.897  47.462  1.00 24.45
ATOM   1244  O   THR A 167       3.276  -2.645  46.682  1.00 24.36
ATOM   1245  CB  THR A 167       3.708   0.413  47.415  1.00 23.68
ATOM   1246  OG1 THR A 167       4.363   1.433  48.212  1.00 30.04
ATOM   1247  CG2 THR A 167       2.405   0.996  46.871  1.00 28.62
ATOM   1248  N   PRO A 168       1.336  -1.958  47.655  1.00 21.50
ATOM   1249  CA  PRO A 168       0.517  -2.864  46.830  1.00 22.76
ATOM   1250  C   PRO A 168       0.667  -2.533  45.342  1.00 22.96
ATOM   1251  O   PRO A 168       0.607  -1.387  44.960  1.00 23.93
ATOM   1252  CB  PRO A 168      -0.893  -2.621  47.324  1.00 24.03
ATOM   1253  CG  PRO A 168      -0.689  -2.016  48.760  1.00 25.97
ATOM   1254  CD  PRO A 168       0.562  -1.226  48.678  1.00 22.63
ATOM   1255  N   TYR A 169       0.845  -3.547  44.516  1.00 23.95
ATOM   1256  CA  TYR A 169       1.239  -3.349  43.118  1.00 24.07
ATOM   1257  C   TYR A 169       0.500  -4.288  42.174  1.00 24.35
ATOM   1258  O   TYR A 169      -0.081  -5.307  42.606  1.00 22.22
ATOM   1259  CB  TYR A 169       2.750  -3.620  42.988  1.00 26.61
ATOM   1260  CG  TYR A 169       3.155  -5.022  43.387  1.00 24.52
ATOM   1261  CD1 TYR A 169       3.293  -6.043  42.412  1.00 24.34
ATOM   1262  CD2 TYR A 169       3.401  -5.340  44.732  1.00 21.22
ATOM   1263  CE1 TYR A 169       3.663  -7.351  42.753  1.00 20.95
ATOM   1264  CE2 TYR A 169       3.753  -6.673  45.098  1.00 23.20
ATOM   1265  CZ  TYR A 169       3.859  -7.675  44.129  1.00 25.52
ATOM   1266  OH  TYR A 169       4.240  -8.958  44.534  1.00 26.43
ATOM   1267  N   THR A 170       0.484  -3.927  40.886  1.00 19.71
ATOM   1268  CA  THR A 170       0.037  -4.865  39.818  1.00 19.82
ATOM   1269  C   THR A 170       1.024  -4.690  38.673  1.00 18.16
ATOM   1270  O   THR A 170       1.208  -3.577  38.174  1.00 18.49
ATOM   1271  CB  THR A 170      -1.390  -4.558  39.350  1.00 23.10
ATOM   1272  OG1 THR A 170      -2.224  -4.423  40.506  1.00 22.52
ATOM   1273  CG2 THR A 170      -1.988  -5.696  38.400  1.00 21.08
ATOM   1274  N   ILE A 171       1.633  -5.800  38.250  1.00 16.95
ATOM   1275  CA  ILE A 171       2.606  -5.809  37.156  1.00 17.51
ATOM   1276  C   ILE A 171       1.889  -6.528  36.021  1.00 20.01
ATOM   1277  O   ILE A 171       1.410  -7.667  36.230  1.00 18.16
ATOM   1278  CB  ILE A 171       3.874  -6.580  37.514  1.00 17.64
ATOM   1279  CG1 ILE A 171       4.694  -5.785  38.544  1.00 17.01
ATOM   1280  CG2 ILE A 171       4.780  -6.941  36.206  1.00 14.22
ATOM   1281  CD1 ILE A 171       5.762  -6.642  39.298  1.00 21.23
ATOM   1282  N   ILE A 172       1.827  -5.854  34.863  1.00 18.04
ATOM   1283  CA  ILE A 172       1.056  -6.286  33.698  1.00 21.89
ATOM   1284  C   ILE A 172       2.082  -6.376  32.557  1.00 18.62
ATOM   1285  O   ILE A 172       2.518  -5.348  32.040  1.00 17.12
ATOM   1286  CB  ILE A 172      -0.023  -5.254  33.326  1.00 22.38
ATOM   1287  CG1 ILE A 172      -1.062  -5.093  34.459  1.00 22.69
ATOM   1288  CG2 ILE A 172      -0.808  -5.657  31.986  1.00 19.60
ATOM   1289  CD1 ILE A 172      -1.982  -3.874  34.301  1.00 26.18
ATOM   1290  N   ARG A 173       2.467  -7.612  32.222  1.00 20.16
ATOM   1291  CA  ARG A 173       3.437  -7.865  31.161  1.00 16.92
ATOM   1292  C   ARG A 173       2.646  -8.135  29.898  1.00 19.67
ATOM   1293  O   ARG A 173       2.102  -9.237  29.666  1.00 17.88
ATOM   1294  CB  ARG A 173       4.309  -9.042  31.585  1.00 15.45
ATOM   1295  CG  ARG A 173       5.216  -8.630  32.727  1.00 21.12
ATOM   1296  CD  ARG A 173       5.424  -9.815  33.662  1.00 21.07
ATOM   1297  NE  ARG A 173       6.379  -9.457  34.695  1.00 18.65
ATOM   1298  CZ  ARG A 173       6.613 -10.197  35.791  1.00 19.77
ATOM   1299  NH1 ARG A 173       5.971 -11.339  35.948  1.00 20.98
ATOM   1300  NH2 ARG A 173       7.486  -9.791  36.713  1.00 22.48
ATOM   1301  N   ALA A 174       2.583  -7.121  29.068  1.00 17.86
ATOM   1302  CA  ALA A 174       1.780  -7.196  27.881  1.00 19.10
ATOM   1303  C   ALA A 174       2.432  -8.054  26.789  1.00 18.68
ATOM   1304  O   ALA A 174       3.661  -8.010  26.578  1.00 16.97
ATOM   1305  CB  ALA A 174       1.482  -5.793  27.347  1.00 14.22
ATOM   1306  N   GLY A 175       1.597  -8.751  26.019  1.00 20.43
ATOM   1307  CA  GLY A 175       2.084  -9.335  24.778  1.00 21.25
ATOM   1308  C   GLY A 175       2.234  -8.232  23.715  1.00 24.52
ATOM   1309  O   GLY A 175       1.986  -7.038  23.977  1.00 24.04
ATOM   1310  N   GLY A 176       2.610  -8.620  22.488  1.00 24.58
ATOM   1311  CA  GLY A 176       2.868  -7.669  21.426  1.00 22.24
ATOM   1312  C   GLY A 176       1.659  -6.765  21.278  1.00 23.73
ATOM   1313  O   GLY A 176       0.518  -7.240  21.271  1.00 22.82
ATOM   1314  N   LEU A 177       1.888  -5.464  21.238  1.00 23.56
ATOM   1315  CA  LEU A 177       0.780  -4.488  21.276  1.00 24.26
ATOM   1316  C   LEU A 177       0.156  -4.243  19.912  1.00 26.39
ATOM   1317  O   LEU A 177       0.851  -4.153  18.909  1.00 26.18
ATOM   1318  CB  LEU A 177       1.317  -3.148  21.794  1.00 24.77
ATOM   1319  CG  LEU A 177       1.224  -2.789  23.303  1.00 23.37
ATOM   1320  CD1 LEU A 177       0.806  -3.836  24.331  1.00 27.94
ATOM   1321  CD2 LEU A 177       2.366  -1.901  23.811  1.00 25.72
ATOM   1322  N   LEU A 178      -1.149  -4.051  19.914  1.00 26.45
ATOM   1323  CA  LEU A 178      -1.918  -3.872  18.674  1.00 27.47
ATOM   1324  C   LEU A 178      -2.642  -2.540  18.677  1.00 30.01
ATOM   1325  O   LEU A 178      -3.230  -2.128  19.705  1.00 27.80
ATOM   1326  CB  LEU A 178      -2.952  -5.010  18.529  1.00 24.39
ATOM   1327  CG  LEU A 178      -2.410  -6.440  18.571  1.00 27.68
ATOM   1328  CD1 LEU A 178      -3.559  -7.456  18.608  1.00 25.18
ATOM   1329  CD2 LEU A 178      -1.365  -6.759  17.403  1.00 28.26
ATOM   1330  N   ASP A 179      -2.646  -1.893  17.515  1.00 32.43
ATOM   1331  CA  ASP A 179      -3.438  -0.677  17.364  1.00 35.35
ATOM   1332  C   ASP A 179      -4.785  -1.055  16.804  1.00 35.89
ATOM   1333  O   ASP A 179      -5.099  -0.686  15.667  1.00 37.79
ATOM   1334  CB  ASP A 179      -2.718   0.357  16.486  1.00 36.06
ATOM   1335  CG  ASP A 179      -1.567   1.025  17.214  1.00 37.82
ATOM   1336  OD1 ASP A 179      -1.764   1.398  18.403  1.00 35.29
ATOM   1337  OD2 ASP A 179      -0.471   1.168  16.617  1.00 42.61
ATOM   1338  N   LYS A 180      -5.541  -1.819  17.597  1.00 33.63
ATOM   1339  CA  LYS A 180      -6.871  -2.313  17.257  1.00 35.53
ATOM   1340  C   LYS A 180      -7.873  -2.103  18.397  1.00 37.39
ATOM   1341  O   LYS A 180      -7.488  -1.887  19.555  1.00 36.93
ATOM   1342  CB  LYS A 180      -6.878  -3.829  17.000  1.00 33.66
ATOM   1343  CG  LYS A 180      -5.769  -4.398  16.122  1.00 40.80
ATOM   1344  CD  LYS A 180      -6.319  -5.525  15.264  1.00 49.08
ATOM   1345  CE  LYS A 180      -6.770  -4.992  13.897  1.00 58.03
ATOM   1346  NZ  LYS A 180      -5.602  -4.735  12.992  1.00 53.45
ATOM   1347  N   GLU A 181      -9.155  -2.283  18.077  1.00 35.81
ATOM   1348  CA  GLU A 181     -10.235  -1.937  18.976  1.00 35.96
ATOM   1349  C   GLU A 181     -10.183  -2.648  20.317  1.00 34.37
ATOM   1350  O   GLU A 181      -9.954  -3.843  20.380  1.00 34.53
ATOM   1351  CB  GLU A 181     -11.578  -2.195  18.298  1.00 38.05
ATOM   1352  CG  GLU A 181     -12.714  -1.458  18.975  1.00 42.92
ATOM   1353  CD  GLU A 181     -13.891  -1.170  18.059  1.00 54.55
ATOM   1354  OE1 GLU A 181     -13.729  -1.108  16.809  1.00 53.96
ATOM   1355  OE2 GLU A 181     -14.990  -0.986  18.623  1.00 58.51
ATOM   1356  N   GLY A 182     -10.415  -1.907  21.405  1.00 34.85
ATOM   1357  CA  GLY A 182     -10.470  -2.521  22.717  1.00 31.67
ATOM   1358  C   GLY A 182     -11.860  -2.969  23.145  1.00 34.67
ATOM   1359  O   GLY A 182     -12.857  -2.530  22.575  1.00 35.13
ATOM   1360  N   GLY A 183     -11.912  -3.858  24.136  1.00 33.39
ATOM   1361  CA  GLY A 183     -13.153  -4.255  24.839  1.00 35.56
ATOM   1362  C   GLY A 183     -13.978  -5.286  24.082  1.00 37.33
ATOM   1363  O   GLY A 183     -15.118  -5.584  24.469  1.00 34.16
ATOM   1364  N   VAL A 184     -13.345  -5.859  23.048  1.00 37.43
ATOM   1365  CA  VAL A 184     -13.983  -6.649  21.998  1.00 38.90
ATOM   1366  C   VAL A 184     -13.342  -8.067  21.899  1.00 38.72
ATOM   1367  O   VAL A 184     -13.662  -8.872  20.983  1.00 40.49
ATOM   1368  CB  VAL A 184     -13.972  -5.786  20.691  1.00 38.81
ATOM   1369  CG1 VAL A 184     -12.844  -6.122  19.714  1.00 41.84
ATOM   1370  CG2 VAL A 184     -15.314  -5.731  20.034  1.00 44.88
ATOM   1371  N   ARG A 185     -12.490  -8.387  22.883  1.00 34.26
ATOM   1372  CA  ARG A 185     -11.756  -9.644  22.909  1.00 31.37
ATOM   1373  C   ARG A 185     -11.786 -10.259  24.271  1.00 31.09
ATOM   1374  O   ARG A 185     -11.791  -9.595  25.347  1.00 28.95
ATOM   1375  CB  ARG A 185     -10.272  -9.461  22.470  1.00  2.89
ATOM   1376  CG  ARG A 185     -10.015  -8.808  21.132  1.00 31.86
ATOM   1377  CD  ARG A 185      -8.509  -8.741  20.801  1.00 26.23
ATOM   1378  NE  ARG A 185      -8.211  -8.259  19.452  1.00 33.23
ATOM   1379  CZ  ARG A 185      -7.114  -8.614  18.762  1.00 26.78
ATOM   1380  NH1 ARG A 185      -6.887  -8.134  17.543  1.00 28.38
ATOM   1381  NH2 ARG A 185      -6.246  -9.475  19.287  1.00 24.47
ATOM   1382  N   GLU A 186     -11.776 -11.571  24.261  1.00 28.35
ATOM   1383  CA  GLU A 186     -11.541 -12.267  25.470  1.00 30.87
ATOM   1384  C   GLU A 186     -10.061 -12.013  25.833  1.00  2.89
ATOM   1385  O   GLU A 186      -9.190 -12.125  24.964  1.00 32.83
ATOM   1386  CB  GLU A 186     -11.770 -13.723  25.222  1.00 31.30
ATOM   1387  CG  GLU A 186     -11.566 -14.542  26.423  1.00 33.56
ATOM   1388  CD  GLU A 186     -11.976 -15.934  26.119  1.00 45.27
ATOM   1389  OE1 GLU A 186     -11.768 -16.811  27.000  1.00 42.64
ATOM   1390  OE2 GLU A 186     -12.494 -16.122  24.976  1.00 38.83
ATOM   1391  N   LEU A 187      -9.790 -11.714  27.096  1.00 29.71
ATOM   1392  CA  LEU A 187      -8.449 -11.350  27.484  1.00 30.22
ATOM   1393  C   LEU A 187      -7.878 -12.492  28.272  1.00 30.03
ATOM   1394  O   LEU A 187      -8.591 -13.137  29.088  1.00 31.45
ATOM   1395  CB  LEU A 187      -8.423 -10.036  28.317  1.00 30.32
ATOM   1396  CG  LEU A 187      -9.010  -8.773  27.683  1.00 27.25
ATOM   1397  CD1 LEU A 187      -8.995  -7.662  28.728  1.00 33.66
ATOM   1398  CD2 LEU A 187      -8.352  -8.297  26.361  1.00 20.67
ATOM   1399  N   LEU A 188      -6.588 -12.756  28.067  1.00 26.16
ATOM   1400  CA  LEU A 188      -6.000 -13.925  28.706  1.00 26.87
ATOM   1401  C   LEU A 188      -4.886 -13.524  29.630  1.00 27.42
ATOM   1402  O   LEU A 188      -4.065 -12.672  29.272  1.00 28.75
ATOM   1403  CB  LEU A 188      -5.479 -14.923  27.630  1.00 27.59
ATOM   1404  CG  LEU A 188      -6.484 -15.479  26.607  1.00 31.86
ATOM   1405  CD1 LEU A 188      -5.734 -16.261  25.549  1.00 29.50
ATOM   1406  CD2 LEU A 188      -7.542 -16.387  27.238  1.00 31.96
ATOM   1407  N   VAL A 189      -4.838 -14.155  30.791  1.00 26.65
ATOM   1408  CA  VAL A 189      -3.805 -13.922  31.782  1.00 29.60
ATOM   1409  C   VAL A 189      -2.851 -15.117  31.813  1.00 28.11
ATOM   1410  O   VAL A 189      -3.295 -16.273  31.727  1.00 29.17
ATOM   1411  CB  VAL A 189      -4.480 -13.613  33.155  1.00 33.26
ATOM   1412  CG1 VAL A 189      -3.503 -13.755  34.291  1.00 36.54
ATOM   1413  CG2 VAL A 189      -5.066 -12.192  33.064  1.00 38.12
ATOM   1414  N   GLY A 190      -1.554 -14.861  31.886  1.00 23.09
ATOM   1415  CA  GLY A 190      -0.593 -15.935  31.883  1.00 24.03
ATOM   1416  C   GLY A 190       0.447 -15.682  32.918  1.00 23.80
ATOM   1417  O   GLY A 190       0.478 -14.594  33.498  1.00 23.83
ATOM   1418  N   LYS A 191       1.291 -16.689  33.130  1.00 21.66
ATOM   1419  CA  LYS A 191       2.421 -16.627  34.017  1.00 23.26
ATOM   1420  C   LYS A 191       3.686 -17.037  33.264  1.00 24.46
ATOM   1421  O   LYS A 191       3.708 -18.067  32.524  1.00 23.87
ATOM   1422  CB  LYS A 191       2.171 -17.590  35.185  1.00 24.49
ATOM   1423  CG  LYS A 191       3.342 -17.796  36.089  1.00 22.91
ATOM   1424  CD  LYS A 191       2.941 -18.636  37.329  1.00 26.46
ATOM   1425  CE  LYS A 191       4.160 -18.960  38.143  1.00 33.86
ATOM   1426  NZ  LYS A 191       3.872 -20.122  39.076  1.00 36.95
ATOM   1427  N   ASP A 192       4.742 -16.279  33.520  1.00 23.20
ATOM   1428  CA  ASP A 192       6.103 -16.611  33.144  1.00 21.12
ATOM   1429  C   ASP A 192       6.201 -16.964  31.669  1.00 19.86
ATOM   1430  O   ASP A 192       6.895 -17.936  31.318  1.00 20.05
ATOM   1431  CB  ASP A 192       6.639 -17.764  34.019  1.00 20.66
ATOM   1432  CG  ASP A 192       6.840 -17.330  35.489  1.00 29.80
ATOM   1433  OD1 ASP A 192       7.138 -18.213  36.317  1.00 27.68
ATOM   1434  OD2 ASP A 192       6.807 -16.086  35.788  1.00 23.49
ATOM   1435  N   ASP A 193       5.579 -16.152  30.829  1.00 19.29
ATOM   1436  CA  ASP A 193       5.671 -16.236  29.345  1.00 18.99
ATOM   1437  C   ASP A 193       4.949 -17.429  28.696  1.00 21.95
ATOM   1438  O   ASP A 193       5.196 -17.724  27.510  1.00 19.81
ATOM   1439  CB  ASP A 193       7.145 -16.185  28.901  1.00 18.38
ATOM   1440  CG  ASP A 193       7.765 -14.812  29.171  1.00 17.87
ATOM   1441  OD1 ASP A 193       6.996 -13.818  29.171  1.00 19.25
ATOM   1442  OD2 ASP A 193       8.993 -14.720  29.320  1.00 16.67
ATOM   1443  N   GLU A 194       4.066 -18.110  29.451  1.00 22.90
ATOM   1444  CA  GLU A 194       3.390 -19.301  28.892  1.00 22.16
ATOM   1445  C   GLU A 194       2.622 -19.018  27.589  1.00 22.03
ATOM   1446  O   GLU A 194       2.494 -19.890  26.731  1.00 23.16
ATOM   1447  CB  GLU A 194       2.433 -19.945  29.916  1.00 22.68
ATOM   1448  CG  GLU A 194       1.266 -19.063  30.299  1.00 22.06
ATOM   1449  CD  GLU A 194       0.339 -19.688  31.293  1.00 26.75
ATOM   1450  OE1 GLU A 194       0.149 -19.144  32.433  1.00 20.88
ATOM   1451  OE2 GLU A 194      -0.181 -20.754  30.935  1.00 29.34
ATOM   1452  N   LEU A 195       2.074 -17.806  27.448  1.00 20.14
ATOM   1453  CA  LEU A 195       1.311 -17.436  26.277  1.00 19.45
ATOM   1454  C   LEU A 195       2.164 -17.363  25.010  1.00 18.52
ATOM   1455  O   LEU A 195       1.617 -17.355  23.947  1.00 20.66
ATOM   1456  CB  LEU A 195       0.625 -16.110  26.510  1.00 22.45
ATOM   1457  CG  LEU A 195      -0.843 -16.051  26.950  1.00 29.08
ATOM   1458  CD1 LEU A 195      -1.518 -17.363  27.459  1.00 24.05
ATOM   1459  CD2 LEU A 195      -1.021 -14.873  27.889  1.00 26.84
ATOM   1460  N   LEU A 196       3.486 -17.221  25.167  1.00 20.00
ATOM   1461  CA  LEU A 196       4.409 -17.190  24.012  1.00 21.46
ATOM   1462  C   LEU A 196       4.377 -18.510  23.249  1.00 23.80
ATOM   1463  O   LEU A 196       4.701 -18.539  22.064  1.00 24.30
ATOM   1464  CB  LEU A 196       5.841 -16.774  24.407  1.00 23.18
ATOM   1465  CG  LEU A 196       6.008 -15.318  24.916  1.00 22.57
ATOM   1466  CD1 LEU A 196       7.466 -15.026  25.210  1.00 24.08
ATOM   1467  CD2 LEU A 196       5.504 -14.292  23.898  1.00 23.29
ATOM   1468  N   GLN A 197       3.941 -19.578  23.928  1.00 24.00
ATOM   1469  CA  GLN A 197       3.753 -20.919  23.329  1.00 23.82
ATOM   1470  C   GLN A 197       2.371 -21.073  22.674  1.00 28.02
ATOM   1471  O   GLN A 197       2.043 -22.137  22.131  1.00 29.62
ATOM   1472  CB  GLN A 197       3.951 -22.023  24.388  1.00 25.13
ATOM   1473  CG  GLN A 197       5.371 -22.194  24.939  1.00 21.07
ATOM   1474  CD  GLN A 197       6.403 -22.172  23.828  1.00 29.03
ATOM   1475  OE1 GLN A 197       7.358 -21.383  23.868  1.00 26.53
ATOM   1476  NE2 GLN A 197       6.203 -23.000  22.813  1.00 22.02
ATOM   1477  N   THR A 198       1.551 -20.030  22.736  1.00 27.28
ATOM   1478  CA  THR A 198       0.200 -20.039  22.155  1.00 29.45
ATOM   1479  C   THR A 198       0.077 -19.081  20.978  1.00 30.13
ATOM   1480  O   THR A 198       0.984 -18.316  20.696  1.00 31.38
ATOM   1481  CB  THR A 198      -0.863 -19.575  23.226  1.00 28.97
ATOM   1482  OG1 THR A 198      -0.792 -18.143  23.339  1.00 24.21
ATOM   1483  CG2 THR A 198      -0.598 -20.210  24.566  1.00 31.76
ATOM   1484  N   ASP A 199      -1.088 -19.059  20.322  1.00 32.51
ATOM   1485  CA  ASP A 199      -1.381 -18.071  19.269  1.00 32.98
ATOM   1486  C   ASP A 199      -2.208 -16.901  19.780  1.00 32.96
ATOM   1487  O   ASP A 199      -2.801 -16.146  18.996  1.00 36.65
ATOM   1488  CB  ASP A 199      -2.101 -18.733  18.094  1.00 34.00
ATOM   1489  CG  ASP A 199      -1.178 -19.681  17.318  1.00 47.59
ATOM   1490  OD1 ASP A 199      -0.553 -19.218  16.337  1.00 52.71
ATOM   1491  OD2 ASP A 199      -1.034 -20.864  17.716  1.00 48.59
ATOM   1492  N   THR A 200      -2.239 -16.750  21.095  1.00 31.63
ATOM   1493  CA  THR A 200      -2.998 -15.695  21.758  1.00 30.14
ATOM   1494  C   THR A 200      -2.062 -14.850  22.652  1.00 29.64
ATOM   1495  O   THR A 200      -2.225 -14.814  23.845  1.00 32.42
ATOM   1496  CB  THR A 200      -4.110 -16.307  22.594  1.00 28.24
ATOM   1497  OG1 THR A 200      -3.571 -17.286  23.511  1.00 31.46
ATOM   1498  CG2 THR A 200      -5.153 -16.915  21.684  1.00 34.08
ATOM   1499  N   LYS A 201      -1.094 -14.187  22.033  1.00 27.96
ATOM   1500  CA  LYS A 201       0.031 -13.585  22.724  1.00 29.51
ATOM   1501  C   LYS A 201       0.202 -12.088  22.357  1.00 29.16
ATOM   1502  O   LYS A 201       1.262 -11.460  22.631  1.00 31.47
ATOM   1503  CB  LYS A 201       1.298 -14.372  22.371  1.00 29.56
ATOM   1504  CG  LYS A 201       1.921 -14.046  21.039  1.00 31.62
ATOM   1505  CD  LYS A 201       3.132 -14.942  20.696  1.00 32.98
ATOM   1506  CE  LYS A 201       2.712 -16.117  19.858  1.00 33.85
ATOM   1507  NZ  LYS A 201       3.568 -17.360  20.125  1.00 35.98
ATOM   1508  N   THR A 202      -0.816 -11.524  21.726  1.00 25.34
ATOM   1509  CA  THR A 202      -0.807 -10.095  21.425  1.00 22.40
ATOM   1510  C   THR A 202      -2.066  -9.489  22.018  1.00 21.54
ATOM   1511  O   THR A 202      -2.959 -10.233  22.423  1.00 22.32
ATOM   1512  CB  THR A 202      -0.751  -9.887  19.912  1.00 25.56
ATOM   1513  OG1 THR A 202      -1.825 -10.617  19.291  1.00 27.94
ATOM   1514  CG2 THR A 202       0.628 -10.371  19.321  1.00 24.61
ATOM   1515  N   VAL A 203      -2.155  -8.155  22.072  1.00 24.21
ATOM   1516  CA  VAL A 203      -3.232  -7.504  22.834  1.00 23.05
ATOM   1517  C   VAL A 203      -3.398  -6.066  22.382  1.00 24.52
ATOM   1518  O   VAL A 203      -2.405  -5.389  22.105  1.00 25.19
ATOM   1519  CB  VAL A 203      -3.041  -7.653  24.379  1.00 24.62
ATOM   1520  CG1 VAL A 203      -1.703  -7.057  24.812  1.00 19.11
ATOM   1521  CG2 VAL A 203      -4.332  -7.115  25.162  1.00 21.27
ATOM   1522  N   PRO A 204      -4.666  -5.623  22.163  1.00 25.10
ATOM   1523  CA  PRO A 204      -4.875  -4.202  21.852  1.00 22.93
ATOM   1524  C   PRO A 204      -4.411  -3.280  23.000  1.00 22.22
ATOM   1525  O   PRO A 204      -4.676  -3.591  24.186  1.00 21.90
ATOM   1526  CB  PRO A 204      -6.412  -4.090  21.655  1.00 22.21
ATOM   1527  CG  PRO A 204      -6.855  -5.583  21.216  1.00 20.32
ATOM   1528  CD  PRO A 204      -5.898  -6.457  22.023  1.00 25.25
ATOM   1529  N   ARG A 205      -3.834  -2.158  22.622  1.00 23.30
ATOM   1530  CA  ARG A 205      -3.314  -1.125  23.530  1.00 24.17
ATOM   1531  C   ARG A 205      -4.460  -0.629  24.380  1.00 25.09
ATOM   1532  O   ARG A 205      -4.291  -0.441  25.601  1.00 24.78
ATOM   1533  CB  ARG A 205      -2.669   0.031  22.746  1.00 24.50
ATOM   1534  CG  ARG A 205      -1.246  -0.240  22.232  1.00 22.81
ATOM   1535  CD  ARG A 205      -0.600   1.044  21.796  1.00 16.68
ATOM   1536  NE  ARG A 205       0.883   0.964  21.674  1.00 24.92
ATOM   1537  CZ  ARG A 205       1.533   0.498  20.599  1.00 30.73
ATOM   1538  NH1 ARG A 205       0.871   0.073  19.546  1.00 28.62
ATOM   1539  NH2 ARG A 205       2.848   0.432  20.575  1.00 27.23
ATOM   1540  N   ALA A 206      -5.656  -0.497  23.764  1.00 25.35
ATOM   1541  CA  ALA A 206      -6.905  -0.229  24.527  1.00 25.13
ATOM   1542  C   ALA A 206      -7.272  -1.245  25.587  1.00 24.78
ATOM   1543  O   ALA A 206      -7.761  -0.825  26.629  1.00 24.92
ATOM   1544  CB  ALA A 206      -8.141   0.075  23.605  1.00 25.77
ATOM   1545  N   ASP A 207      -7.043  -2.556  25.346  1.00 21.50
ATOM   1546  CA  ASP A 207      -7.335  -3.564  26.359  1.00 24.11
ATOM   1547  C   ASP A 207      -6.285  -3.459  27.487  1.00 23.60
ATOM   1548  O   ASP A 207      -6.637  -3.613  28.640  1.00 21.69
ATOM   1549  CB  ASP A 207      -7.370  -4.976  25.769  1.00 24.00
ATOM   1550  CG  ASP A 207      -8.609  -5.209  24.925  1.00 35.14
ATOM   1551  OD1 ASP A 207      -9.706  -4.771  25.345  1.00 31.51
ATOM   1552  OD2 ASP A 207      -8.477  -5.784  23.827  1.00 28.41
ATOM   1553  N   VAL A 208      -5.024  -3.193  27.146  1.00 21.92
ATOM   1554  CA  VAL A 208      -3.990  -3.002  28.207  1.00 21.69
ATOM   1555  C   VAL A 208      -4.422  -1.823  29.101  1.00 22.15
ATOM   1556  O   VAL A 208      -4.493  -1.978  30.286  1.00 20.89
ATOM   1557  CB  VAL A 208      -2.605  -2.734  27.657  1.00 21.14
ATOM   1558  CG1 VAL A 208      -1.625  -2.518  28.760  1.00 25.05
ATOM   1559  CG2 VAL A 208      -2.122  -3.923  26.718  1.00 20.12
ATOM   1560  N   ALA A 209      -4.792  -0.722  28.491  1.00 20.17
ATOM   1561  CA  ALA A 209      -5.378   0.473  29.179  1.00 23.01
ATOM   1562  C   ALA A 209      -6.542   0.089  30.135  1.00 25.69
ATOM   1563  O   ALA A 209      -6.531   0.433  31.330  1.00 24.87
ATOM   1564  CB  ALA A 209      -5.839   1.433  28.151  1.00 23.84
ATOM   1565  N   GLU A 210      -7.523  -0.681  29.629  1.00 27.11
ATOM   1566  CA  GLU A 210      -8.650  -1.147  30.456  1.00 24.80
ATOM   1567  C   GLU A 210      -8.243  -2.073  31.617  1.00 25.31
ATOM   1568  O   GLU A 210      -8.707  -1.885  32.741  1.00 21.47
ATOM   1569  CB  GLU A 210      -9.769  -1.759  29.589  1.00 26.40
ATOM   1570  CG  GLU A 210     -11.000  -2.197  30.358  1.00 30.80
ATOM   1571  CD  GLU A 210     -11.873  -1.037  30.802  1.00 36.28
ATOM   1572  OE1 GLU A 210     -12.639  -1.214  31.781  1.00 37.13
ATOM   1573  OE2 GLU A 210     -11.821   0.012  30.123  1.00 35.33
ATOM   1574  N   VAL A 211      -7.341  -3.038  31.376  1.00 20.92
ATOM   1575  CA  VAL A 211      -6.865  -3.849  32.467  1.00 23.91
ATOM   1576  C   VAL A 211      -6.207  -2.994  33.605  1.00 22.48
ATOM   1577  O   VAL A 211      -6.326  -3.318  34.804  1.00 25.35
ATOM   1578  CB  VAL A 211      -5.913  -4.935  31.939  1.00 25.29
ATOM   1579  CG1 VAL A 211      -5.252  -5.653  33.121  1.00 23.92
ATOM   1580  CG2 VAL A 211      -6.703  -5.911  30.994  1.00 20.75
ATOM   1581  N   CYS A 212      -5.566  -1.906  33.201  1.00 21.93
ATOM   1582  CA  CYS A 212      -4.891  -0.980  34.147  1.00 23.21
ATOM   1583  C   CYS A 212      -5.960  -0.347  35.049  1.00 24.06
ATOM   1584  O   CYS A 212      -5.805  -0.325  36.272  1.00 25.25
ATOM   1585  CB  CYS A 212      -4.128   0.143  33.383  1.00 18.46
ATOM   1586  SG  CYS A 212      -2.483  -0.354  32.648  1.00 23.03
ATOM   1587  N   ILE A 213      -7.037   0.120  34.420  1.00 23.95
ATOM   1588  CA  ILE A 213      -8.230   0.724  35.125  1.00 24.34
ATOM   1589  C   ILE A 213      -8.894  -0.249  36.087  1.00 24.31
ATOM   1590  O   ILE A 213      -9.147   0.100  37.212  1.00 21.19
ATOM   1591  CB  ILE A 213      -9.304   1.196  34.111  1.00 23.27
ATOM   1592  CG1 ILE A 213      -8.808   2.345  33.183  1.00 24.22
ATOM   1593  CG2 ILE A 213     -10.680   1.479  34.776  1.00 25.88
ATOM   1594  CD1 ILE A 213      -7.914   3.402  33.860  1.00 27.98
ATOM   1595  N   GLN A 214      -9.211  -1.466  35.621  1.00 22.35
ATOM   1596  CA  GLN A 214      -9.821  -2.483  36.461  1.00 24.60
ATOM   1597  C   GLN A 214      -8.922  -2.934  37.641  1.00 25.43
ATOM   1598  O   GLN A 214      -9.431  -3.247  38.758  1.00 23.57
ATOM   1599  CB  GLN A 214     -10.183  -3.685  35.557  1.00 27.40
ATOM   1600  CG  GLN A 214     -11.191  -3.319  34.493  1.00 22.35
ATOM   1601  CD  GLN A 214     -12.578  -2.996  35.145  1.00 30.33
ATOM   1602  OE1 GLN A 214     -12.925  -3.539  36.208  1.00 30.50
ATOM   1603  NE2 GLN A 214     -13.334  -2.105  34.520  1.00 26.71
ATOM   1604  N   ALA A 215      -7.599  -2.990  37.409  1.00 24.01
ATOM   1605  CA  ALA A 215      -6.641  -3.269  38.492  1.00 24.60
ATOM   1606  C   ALA A 215      -6.925  -2.391  39.709  1.00 23.98
ATOM   1607  O   ALA A 215      -6.797  -2.850  40.827  1.00 22.76
ATOM   1608  CB  ALA A 215      -5.203  -3.063  38.056  1.00 24.48
ATOM   1609  N   LEU A 216      -7.306  -1.156  39.437  1.00 25.07
ATOM   1610  CA  LEU A 216      -7.556  -0.102  40.452  1.00 30.36
ATOM   1611  C   LEU A 216      -8.807  -0.353  41.288  1.00 33.27
ATOM   1612  O   LEU A 216      -8.954   0.219  42.368  1.00 35.68
ATOM   1613  CB  LEU A 216      -7.671   1.248  39.756  1.00 29.41
ATOM   1614  CG  LEU A 216      -6.508   2.271  39.749  1.00 37.91
ATOM   1615  CD1 LEU A 216      -5.062   1.761  40.080  1.00 18.55
ATOM   1616  CD2 LEU A 216      -6.542   3.140  38.516  1.00 30.28
ATOM   1617  N   LEU A 217      -9.691  -1.234  40.797  1.00 33.38
ATOM   1618  CA  LEU A 217     -11.018  -1.427  41.372  1.00 33.12
ATOM   1619  C   LEU A 217     -11.215  -2.747  42.096  1.00 35.21
ATOM   1620  O   LEU A 217     -12.260  -2.951  42.720  1.00 34.83
ATOM   1621  CB  LEU A 217     -12.097  -1.260  40.297  1.00 31.63
ATOM   1622  CG  LEU A 217     -12.071   0.044  39.474  1.00 32.00
ATOM   1623  CD1 LEU A 217     -12.929  -0.059  38.250  1.00 28.87
ATOM   1624  CD2 LEU A 217     -12.459   1.305  40.323  1.00 34.33
ATOM   1625  N   PHE A 218     -10.231  -3.645  42.028  1.00 34.07
ATOM   1626  CA  PHE A 218     -10.360  -4.935  42.671  1.00 32.98
ATOM   1627  C   PHE A 218      -9.184  -5.229  43.570  1.00 32.55
ATOM   1628  O   PHE A 218      -8.050  -5.166  43.124  1.00 32.62
ATOM   1629  CB  PHE A 218     -10.504  -6.003  41.573  1.00 33.41
ATOM   1630  CG  PHE A 218     -11.766  -5.846  40.772  1.00 31.00
ATOM   1631  CD1 PHE A 218     -11.799  -5.066  39.629  1.00 31.39
ATOM   1632  CD2 PHE A 218     -12.970  -6.441  41.227  1.00 34.44
ATOM   1633  CE1 PHE A 218     -12.986  -4.900  38.888  1.00 31.91
ATOM   1634  CE2 PHE A 218     -14.179  -6.280  40.500  1.00 33.11
ATOM   1635  CZ  PHE A 218     -14.182  -5.506  39.317  1.00 33.32
ATOM   1636  N   GLU A 219      -9.456  -5.536  44.846  1.00 31.71
ATOM   1637  CA  GLU A 219      -8.414  -5.951  45.767  1.00 32.38
ATOM   1638  C   GLU A 219      -7.596  -7.115  45.141  1.00 30.37
ATOM   1639  O   GLU A 219      -6.393  -7.235  45.361  1.00 30.34
ATOM   1640  CB  GLU A 219      -9.054  -6.385  47.086  1.00 36.06
ATOM   1641  CG  GLU A 219      -8.397  -5.804  48.349  1.00 42.66
ATOM   1642  CD  GLU A 219      -8.100  -4.284  48.265  1.00 45.96
ATOM   1643  OE1 GLU A 219      -7.056  -3.879  48.813  1.00 50.83
ATOM   1644  OE2 GLU A 219      -8.889  -3.494  47.688  1.00 43.16
ATOM   1645  N   GLU A 220      -8.284  -7.944  44.363  1.00 28.96
ATOM   1646  CA  GLU A 220      -7.712  -9.129  43.728  1.00 28.72
ATOM   1647  C   GLU A 220      -6.500  -8.790  42.868  1.00 29.13
ATOM   1648  O   GLU A 220      -5.619  -9.653  42.700  1.00 31.84
ATOM   1649  CB  GLU A 220      -8.744  -9.819  42.863  1.00 28.50
ATOM   1650  CG  GLU A 220      -9.767 -10.670  43.641  1.00 37.02
ATOM   1651  CD  GLU A 220     -10.989  -9.885  44.092  1.00 36.28
ATOM   1652  OE1 GLU A 220     -11.891 -10.524  44.670  1.00 41.93
ATOM   1653  OE2 GLU A 220     -11.077  -8.663  43.835  1.00 36.10
ATOM   1654  N   ALA A 221      -6.464  -7.562  42.335  1.00 27.45
ATOM   1655  CA  ALA A 221      -5.385  -7.131  41.412  1.00 25.53
ATOM   1656  C   ALA A 221      -4.128  -6.769  42.173  1.00 26.66
ATOM   1657  O   ALA A 221      -3.058  -6.783  41.604  1.00 26.17
ATOM   1658  CB  ALA A 221      -5.856  -5.982  40.488  1.00 23.86
ATOM   1659  N   LYS A 222      -4.238  -6.517  43.491  1.00 25.07
ATOM   1660  CA  LYS A 222      -3.077  -6.069  44.257  1.00 26.97
ATOM   1661  C   LYS A 222      -2.081  -7.196  44.591  1.00 25.04
ATOM   1662  O   LYS A 222      -2.480  -8.324  44.834  1.00 27.36
ATOM   1663  CB  LYS A 222      -3.555  -5.347  45.557  1.00 28.78
ATOM   1664  CG  LYS A 222      -4.537  -4.215  45.256  1.00 31.74
ATOM   1665  CD  LYS A 222      -4.813  -3.301  46.458  1.00 30.64
ATOM   1666  CE  LYS A 222      -5.578  -2.052  46.021  1.00 40.41
ATOM   1667  NZ  LYS A 222      -6.240  -1.418  47.204  1.00 45.53
ATOM   1668  N   ASN A 223      -0.804  -6.860  44.623  1.00 24.68
ATOM   1669  CA  ASN A 223       0.303  -7.795  44.826  1.00 24.11
ATOM   1670  C   ASN A 223       0.273  -8.950  43.822  1.00 25.79
ATOM   1671  O   ASN A 223       0.600 -10.098  44.155  1.00 27.86
ATOM   1672  CB  ASN A 223       0.296  -8.291  46.255  1.00 24.31
ATOM   1673  CG  ASN A 223       0.273  -7.132  47.247  1.00 30.43
ATOM   1674  OD1 ASN A 223      -0.519  -7.123  48.213  1.00 36.93
ATOM   1675  ND2 ASN A 223       1.099  -6.130  46.987  1.00 20.43
ATOM   1676  N   LYS A 224      -0.005  -8.587  42.583  1.00 22.21
ATOM   1677  CA  LYS A 224      -0.098  -9.546  41.476  1.00 22.89
ATOM   1678  C   LYS A 224       0.826  -9.188  40.335  1.00 24.45
ATOM   1679  O   LYS A 224       0.912  -8.009  39.976  1.00 24.03
ATOM   1680  CB  LYS A 224      -1.483  -9.510  40.915  1.00 18.62
ATOM   1681  CG  LYS A 224      -2.582 -10.013  41.902  1.00 23.47
ATOM   1682  CD  LYS A 224      -2.197 -11.330  42.656  1.00 22.09
ATOM   1683  CE  LYS A 224      -3.386 -11.785  43.580  1.00 26.22
ATOM   1684  NZ  LYS A 224      -4.606 -12.080  42.790  1.00 23.07
ATOM   1685  N   ALA A 225       1.443 -10.218  39.731  1.00 21.12
ATOM   1686  CA  ALA A 225       2.226 -10.053  38.509  1.00 20.35
ATOM   1687  C   ALA A 225       1.724 -11.090  37.500  1.00 20.77
ATOM   1688  O   ALA A 225       1.623 -12.264  37.854  1.00 22.33
ATOM   1689  CB  ALA A 225       3.675 -10.265  38.776  1.00 18.68
ATOM   1690  N   PHE A 226       1.361 -10.648  36.289  1.00 20.51
ATOM   1691  CA  PHE A 226       0.835 -11.553  35.267  1.00 23.69
ATOM   1692  C   PHE A 226       1.070 -11.047  33.825  1.00 23.44
ATOM   1693  O   PHE A 226       1.342  -9.871  33.589  1.00 23.59
ATOM   1694  CB  PHE A 226      -0.657 -11.808  35.492  1.00 20.97
ATOM   1695  CG  PHE A 226      -1.505 -10.580  35.297  1.00 24.77
ATOM   1696  CD1 PHE A 226      -1.750  -9.702  36.373  1.00 27.75
ATOM   1697  CD2 PHE A 226      -2.016 -10.263  34.041  1.00 23.07
ATOM   1698  CE1 PHE A 226      -2.510  -8.543  36.175  1.00 25.08
ATOM   1699  CE2 PHE A 226      -2.769  -9.117  33.838  1.00 29.19
ATOM   1700  CZ  PHE A 226      -3.041  -8.262  34.897  1.00 25.11
ATOM   1701  N   ASP A 227       1.013 -11.954  32.866  1.00 21.19
ATOM   1702  CA  ASP A 227       1.131 -11.606  31.457  1.00 20.02
ATOM   1703  C   ASP A 227      -0.260 -11.374  30.905  1.00 22.32
ATOM   1704  O   ASP A 227      -1.214 -11.990  31.385  1.00 25.51
ATOM   1705  CB  ASP A 227       1.791 -12.784  30.671  1.00 21.26
ATOM   1706  CG  ASP A 227       3.113 -13.222  31.279  1.00 21.91
ATOM   1707  OD1 ASP A 227       3.784 -12.422  31.949  1.00 22.40
ATOM   1708  OD2 ASP A 227       3.556 -14.357  31.051  1.00 25.96
ATOM   1709  N   LEU A 228      -0.358 -10.571  29.849  1.00 20.63
ATOM   1710  CA  LEU A 228      -1.639 -10.232  29.228  1.00 21.97
ATOM   1711  C   LEU A 228      -1.620 -10.481  27.713  1.00 24.19
ATOM   1712  O   LEU A 228      -0.947  -9.751  26.909  1.00 21.55
ATOM   1713  CB  LEU A 228      -2.013  -8.766  29.556  1.00 22.04
ATOM   1714  CG  LEU A 228      -3.335  -8.213  28.996  1.00 18.85
ATOM   1715  CD1 LEU A 228      -4.588  -9.029  29.535  1.00 20.17
ATOM   1716  CD2 LEU A 228      -3.459  -6.793  29.441  1.00 26.23
ATOM   1717  N   GLY A 229      -2.358 -11.510  27.296  1.00 24.40
ATOM   1718  CA  GLY A 229      -2.655 -11.650  25.860  1.00 23.86
ATOM   1719  C   GLY A 229      -4.152 -11.567  25.570  1.00 26.09
ATOM   1720  O   GLY A 229      -4.932 -11.158  26.441  1.00 25.81
ATOM   1721  N   SER A 230      -4.544 -11.879  24.347  1.00 26.93
ATOM   1722  CA  SER A 230      -5.961 -11.848  23.946  1.00 28.86
ATOM   1723  C   SER A 230      -6.247 -12.807  22.789  1.00 31.95
ATOM   1724  O   SER A 230      -5.364 -13.092  21.941  1.00 32.25
ATOM   1725  CB  SER A 230      -6.373 -10.436  23.490  1.00 27.38
ATOM   1726  OG  SER A 230      -5.719 -10.097  22.281  1.00 25.98
ATOM   1727  N   LYS A 231      -7.490 -13.263  22.718  1.00 31.98
ATOM   1728  CA  LYS A 231      -7.955 -13.930  21.492  1.00 34.91
ATOM   1729  C   LYS A 231      -8.495 -12.905  20.496  1.00 36.59
ATOM   1730  O   LYS A 231      -9.072 -11.904  20.921  1.00 38.09
ATOM   1731  CB  LYS A 231      -9.044 -14.913  21.831  1.00 32.79
ATOM   1732  CG  LYS A 231      -8.628 -15.975  22.724  1.00 33.26
ATOM   1733  CD  LYS A 231      -9.849 -16.803  23.033  1.00 41.74
ATOM   1734  CE  LYS A 231      -9.563 -17.837  24.081  1.00 40.24
ATOM   1735  NZ  LYS A 231     -10.438 -19.039  23.842  1.00 52.02
ATOM   1736  N   PRO A 232      -8.352 -13.152  19.173  1.00 36.54
ATOM   1737  CA  PRO A 232      -8.811 -12.221  18.152  1.00 37.94
ATOM   1738  C   PRO A 232     -10.292 -11.840  18.202  1.00 39.95
ATOM   1739  O   PRO A 232     -11.100 -12.611  18.770  1.00 41.44
ATOM   1740  CB  PRO A 232      -8.517 -12.964  16.826  1.00 36.54
ATOM   1741  CG  PRO A 232      -8.196 -14.316  17.178  1.00 34.51
ATOM   1742  CD  PRO A 232      -7.698 -14.331  18.557  1.00 38.48
ATOM   1743  N   GLU A 233     -10.609 -10.673  17.623  1.00 41.96
ATOM   1744  CA  GLU A 233     -11.975 -10.098  17.608  1.00 44.24
ATOM   1745  C   GLU A 233     -12.871 -10.884  16.686  1.00 46.69
ATOM   1746  O   GLU A 233     -12.421 -11.394  15.653  1.00 47.81
ATOM   1747  CB  GLU A 233     -12.001  -8.625  17.180  1.00 43.90
ATOM   1748  CG  GLU A 233     -13.444  -8.064  17.031  1.00 46.92
ATOM   1749  CD  GLU A 233     -13.575  -6.786  16.188  1.00 45.54
ATOM   1750  OE1 GLU A 233     -12.643  -6.425  15.427  1.00 56.30
ATOM   1751  OE2 GLU A 233     -14.641  -6.134  16.267  1.00 48.68
ATOM   1752  N   GLY A 234     -14.139 -11.004  17.070  1.00 46.85
ATOM   1753  CA  GLY A 234     -15.053 -11.857  16.348  1.00 45.64
ATOM   1754  C   GLY A 234     -14.957 -13.325  16.722  1.00 43.99
ATOM   1755  O   GLY A 234     -15.863 -14.072  16.386  1.00 44.70
ATOM   1756  N   THR A 235     -13.889 -13.762  17.400  1.00 43.55
ATOM   1757  CA  THR A 235     -13.791 -15.211  17.707  1.00 42.34
ATOM   1758  C   THR A 235     -14.514 -15.705  18.935  1.00  2.77
ATOM   1759  O   THR A 235     -15.049 -16.808  18.925  1.00 41.47
ATOM   1760  CB  THR A 235     -12.335 -15.880  17.644  1.00 44.22
ATOM   1761  OG1 THR A 235     -11.731 -16.017  18.942  1.00 43.52
ATOM   1762  CG2 THR A 235     -11.441 -15.216  16.647  1.00 32.99
ATOM   1763  N   SER A 236     -14.546 -14.889  19.982  1.00 40.75
ATOM   1764  CA  SER A 236     -15.038 -15.323  21.273  1.00 36.94
ATOM   1765  C   SER A 236     -15.574 -14.140  22.071  1.00 36.43
ATOM   1766  O   SER A 236     -15.718 -13.041  21.533  1.00 36.91
ATOM   1767  CB  SER A 236     -13.908 -15.990  22.013  1.00 38.64
ATOM   1768  OG  SER A 236     -14.244 -16.308  23.348  1.00 41.83
ATOM   1769  N   THR A 237     -15.841 -14.371  23.353  1.00 35.32
ATOM   1770  CA  THR A 237     -16.616 -13.419  24.175  1.00 35.72
ATOM   1771  C   THR A 237     -15.745 -12.434  25.022  1.00 34.16
ATOM   1772  O   THR A 237     -14.932 -12.854  25.877  1.00 33.34
ATOM   1773  CB  THR A 237     -17.815 -14.127  24.973  1.00 36.08
ATOM   1774  OG1 THR A 237     -17.915 -13.634  26.310  1.00 44.31
ATOM   1775  CG2 THR A 237     -17.692 -15.664  25.042  1.00 32.95
ATOM   1776  N   PRO A 238     -15.936 -11.124  24.784  1.00 33.82
ATOM   1777  CA  PRO A 238     -15.071 -10.121  25.351  1.00 32.62
ATOM   1778  C   PRO A 238     -15.187 -10.115  26.867  1.00 32.52
ATOM   1779  O   PRO A 238     -16.277 -10.273  27.403  1.00 33.43
ATOM   1780  CB  PRO A 238     -15.595  -8.826  24.717  1.00 32.63
ATOM   1781  CG  PRO A 238     -16.362  -9.273  23.476  1.00 33.60
ATOM   1782  CD  PRO A 238     -17.001 -10.505  23.973  1.00 33.95
ATOM   1783  N   THR A 239     -14.057 -10.001  27.558  1.00 33.02
ATOM   1784  CA  THR A 239     -14.008 -10.093  29.016  1.00 32.54
ATOM   1785  C   THR A 239     -14.846  -8.965  29.667  1.00 33.81
ATOM   1786  O   THR A 239     -14.763  -7.808  29.239  1.00 31.17
ATOM   1787  CB  THR A 239     -12.521  -9.990  29.455  1.00 34.57
ATOM   1788  OG1 THR A 239     -11.813 -11.139  28.958  1.00 32.86
ATOM   1789  CG2 THR A 239     -12.353  -9.893  30.979  1.00 27.57
ATOM   1790  N   LYS A 240     -15.636  -9.331  30.688  1.00 35.45
ATOM   1791  CA  LYS A 240     -16.367  -8.346  31.497  1.00 36.32
ATOM   1792  C   LYS A 240     -16.218  -8.546  33.003  1.00 36.26
ATOM   1793  O   LYS A 240     -16.270  -7.543  33.723  1.00 39.51
ATOM   1794  CB  LYS A 240     -17.861  -8.269  31.126  1.00 39.54
ATOM   1795  CG  LYS A 240     -18.190  -8.083  29.645  1.00 39.28
ATOM   1796  CD  LYS A 240     -17.556  -6.849  29.065  1.00 42.18
ATOM   1797  CE  LYS A 240     -17.993  -6.603  27.623  1.00 41.70
ATOM   1798  NZ  LYS A 240     -17.052  -5.616  26.950  1.00 41.08
ATOM   1799  N   ASP A 241     -16.015  -9.785  33.476  1.00 33.67
ATOM   1800  CA  ASP A 241     -15.887 -10.099  34.926  1.00 34.24
ATOM   1801  C   ASP A 241     -14.389  -9.978  35.293  1.00 33.53
ATOM   1802  O   ASP A 241     -13.620 -10.951  35.158  1.00 31.86
ATOM   1803  CB  ASP A 241     -16.453 -11.520  35.234  1.00 36.02
ATOM   1804  CG  ASP A 241     -16.529 -11.859  36.759  1.00 36.10
ATOM   1805  OD1 ASP A 241     -15.768 -11.314  37.596  1.00 34.09
ATOM   1806  OD2 ASP A 241     -17.360 -12.712  37.128  1.00 45.59
ATOM   1807  N   PHE A 242     -13.953  -8.794  35.722  1.00 32.29
ATOM   1808  CA  PHE A 242     -12.538  -8.642  36.075  1.00 30.72
ATOM   1809  C   PHE A 242     -12.206  -9.266  37.432  1.00 31.14
ATOM   1810  O   PHE A 242     -11.064  -9.637  37.668  1.00 31.47
ATOM   1811  CB  PHE A 242     -12.092  -7.188  35.941  1.00 32.23
ATOM   1812  CG  PHE A 242     -12.012  -6.732  34.509  1.00 25.41
ATOM   1813  CD1 PHE A 242     -10.819  -6.908  33.765  1.00 31.76
ATOM   1814  CD2 PHE A 242     -13.113  -6.210  33.872  1.00 31.55
ATOM   1815  CE1 PHE A 242     -10.749  -6.518  32.403  1.00 25.48
ATOM   1816  CE2 PHE A 242     -13.036  -5.828  32.540  1.00 19.47
ATOM   1817  CZ  PHE A 242     -11.840  -5.995  31.803  1.00 28.97
ATOM   1818  N   LYS A 243     -13.175  -9.382  38.332  1.00 30.72
ATOM   1819  CA  LYS A 243     -12.900 -10.005  39.628  1.00 32.42
ATOM   1820  C   LYS A 243     -12.419 -11.462  39.410  1.00 31.50
ATOM   1821  O   LYS A 243     -11.442 -11.939  40.046  1.00 31.45
ATOM   1822  CB  LYS A 243     -14.161  -9.994  40.520  1.00 32.55
ATOM   1823  CG  LYS A 243     -13.925 -10.443  41.953  1.00 34.77
ATOM   1824  CD  LYS A 243     -15.238 -10.624  42.688  1.00 36.53
ATOM   1825  CE  LYS A 243     -15.021 -10.901  44.179  1.00 50.48
ATOM   1826  NZ  LYS A 243     -14.521  -9.702  44.953  1.00 56.64
ATOM   1827  N   ALA A 244     -13.128 -12.155  38.516  1.00 32.56
ATOM   1828  CA  ALA A 244     -12.765 -13.505  38.079  1.00 31.51
ATOM   1829  C   ALA A 244     -11.387 -13.507  37.434  1.00 30.68
ATOM   1830  O   ALA A 244     -10.495 -14.295  37.831  1.00 30.97
ATOM   1831  CB  ALA A 244     -13.800 -14.044  37.098  1.00 33.71
ATOM   1832  N   LEU A 245     -11.212 -12.630  36.448  1.00 28.86
ATOM   1833  CA  LEU A 245      -9.932 -12.500  35.757  1.00 31.21
ATOM   1834  C   LEU A 245      -8.753 -12.373  36.720  1.00 30.13
ATOM   1835  O   LEU A 245      -7.737 -13.059  36.565  1.00 29.41
ATOM   1836  CB  LEU A 245      -9.946 -11.327  34.766  1.00 30.73
ATOM   1837  CG  LEU A 245      -8.797 -11.356  33.741  1.00 36.89
ATOM   1838  CD1 LEU A 245      -8.993 -12.487  32.637  1.00 38.94
ATOM   1839  CD2 LEU A 245      -8.507  -9.950  33.063  1.00 28.14
ATOM   1840  N   PHE A 246      -8.886 -11.521  37.734  1.00 28.04
ATOM   1841  CA  PHE A 246      -7.775 -11.265  38.605  1.00 26.04
ATOM   1842  C   PHE A 246      -7.644 -12.354  39.646  1.00 28.38
ATOM   1843  O   PHE A 246      -6.576 -12.562  40.223  1.00 28.64
ATOM   1844  CB  PHE A 246      -7.956  -9.890  39.287  1.00 28.71
ATOM   1845  CG  PHE A 246      -7.735  -8.695  38.349  1.00 29.22
ATOM   1846  CD1 PHE A 246      -6.543  -8.548  37.637  1.00 28.54
ATOM   1847  CD2 PHE A 246      -8.707  -7.717  38.223  1.00 32.19
ATOM   1848  CE1 PHE A 246      -6.362  -7.479  36.793  1.00 31.14
ATOM   1849  CE2 PHE A 246      -8.521  -6.611  37.404  1.00 32.66
ATOM   1850  CZ  PHE A 246      -7.344  -6.481  36.701  1.00 33.39
ATOM   1851  N   SER A 247      -8.748 -13.029  39.929  1.00 25.74
ATOM   1852  CA  SER A 247      -8.683 -14.179  40.817  1.00 28.13
ATOM   1853  C   SER A 247      -8.006 -15.399  40.159  1.00 30.06
ATOM   1854  O   SER A 247      -7.730 -16.398  40.849  1.00 30.79
ATOM   1855  CB  SER A 247     -10.102 -14.554  41.315  1.00 28.99
ATOM   1856  OG  SER A 247     -10.727 -13.474  42.009  1.00 27.41
ATOM   1857  N   GLN A 248      -7.746 -15.337  38.850  1.00 29.22
ATOM   1858  CA  GLN A 248      -6.963 -16.386  38.202  1.00 31.03
ATOM   1859  C   GLN A 248      -5.507 -16.263  38.557  1.00 32.90
ATOM   1860  O   GLN A 248      -4.748 -17.203  38.361  1.00 34.59
ATOM   1861  CB  GLN A 248      -7.047 -16.309  36.684  1.00 29.30
ATOM   1862  CG  GLN A 248      -8.425 -16.422  36.098  1.00 31.25
ATOM   1863  CD  GLN A 248      -8.371 -16.400  34.593  1.00 41.90
ATOM   1864  OE1 GLN A 248      -7.366 -16.813  34.000  1.00 37.74
ATOM   1865  NE2 GLN A 248      -9.434 -15.921  33.961  1.00 40.44
ATOM   1866  N   VAL A 249      -5.096 -15.087  39.039  1.00 32.56
ATOM   1867  CA  VAL A 249      -3.686 -14.793  39.197  1.00 30.11
ATOM   1868  C   VAL A 249      -3.274 -15.009  40.627  1.00 30.86
ATOM   1869  O   VAL A 249      -3.933 -14.484  41.528  1.00 31.69
ATOM   1870  CB  VAL A 249      -3.354 -13.291  38.811  1.00 31.49
ATOM   1871  CG1 VAL A 249      -1.832 -13.070  38.824  1.00  3.05
ATOM   1872  CG2 VAL A 249      -3.998 -12.861  37.464  1.00 22.84
ATOM   1873  N   THR A 250      -2.178 -15.740  40.838  1.00 27.50
ATOM   1874  CA  THR A 250      -1.695 -16.041  42.169  1.00 31.20
ATOM   1875  C   THR A 250      -0.256 -15.526  42.344  1.00 30.02
ATOM   1876  O   THR A 250       0.197 -15.226  43.466  1.00 29.05
ATOM   1877  CB  THR A 250      -1.822 -17.581  42.474  1.00 33.31
ATOM   1878  OG1 THR A 250      -3.183 -18.015  42.234  1.00 42.48
ATOM   1879  CG2 THR A 250      -1.468 -17.901  43.933  1.00 38.83
ATOM   1880  N   SER A 251       0.453 -15.397  41.227  1.00 29.15
ATOM   1881  CA  SER A 251       1.861 -14.950  41.244  1.00 28.69
ATOM   1882  C   SER A 251       2.039 -13.549  41.802  1.00 26.29
ATOM   1883  O   SER A 251       1.327 -12.643  41.428  1.00 28.20
ATOM   1884  CB  SER A 251       2.450 -14.969  39.833  1.00 30.56
ATOM   1885  OG  SER A 251       2.747 -16.288  39.420  1.00 36.76
ATOM   1886  N   ARG A 252       3.000 -13.414  42.692  1.00 26.29
ATOM   1887  CA  ARG A 252       3.441 -12.121  43.198  1.00 27.40
ATOM   1888  C   ARG A 252       4.565 -11.485  42.311  1.00 27.11
ATOM   1889  O   ARG A 252       4.925 -10.292  42.465  1.00 23.69
ATOM   1890  CB  ARG A 252       3.936 -12.340  44.615  1.00 25.64
ATOM   1891  CG  ARG A 252       2.870 -12.220  45.714  1.00 34.04
ATOM   1892  CD  ARG A 252       1.444 -12.498  45.230  1.00 40.21
ATOM   1893  NE  ARG A 252       0.472 -11.597  45.890  1.00 43.18
ATOM   1894  CZ  ARG A 252      -0.836 -11.835  46.017  1.00 26.34
ATOM   1895  NH1 ARG A 252      -1.362 -12.985  45.584  1.00 49.80
ATOM   1896  NH2 ARG A 252      -1.609 -10.953  46.614  1.00 47.88
ATOM   1897  N   PHE A 253       5.109 -12.326  41.410  1.00 24.93
ATOM   1898  CA  PHE A 253       6.210 -11.966  40.541  1.00 24.98
ATOM   1899  C   PHE A 253       6.423 -12.981  39.426  1.00 27.94
ATOM   1900  O   PHE A 253       6.800 -12.566  38.294  1.00 27.35
ATOM   1901  CB  PHE A 253       7.507 -11.690  41.297  1.00 25.19
ATOM   1902  CG  PHE A 253       8.531 -11.032  40.449  1.00 26.48
ATOM   1903  CD1 PHE A 253       9.549 -11.783  39.870  1.00 32.03
ATOM   1904  CD2 PHE A 253       8.436  -9.676  40.151  1.00 27.43
ATOM   1905  CE1 PHE A 253      10.477 -11.179  39.042  1.00 31.08
ATOM   1906  CE2 PHE A 253       9.344  -9.087  39.335  1.00 23.53
ATOM   1907  CZ  PHE A 253      10.361  -9.810  38.776  1.00 23.23
SPDBVT        1.0000000000         0.0000000000         0.0000000000 
SPDBVT        0.0000000000         1.0000000000         0.0000000000 
SPDBVT        0.0000000000         0.0000000000         1.0000000000 
SPDBVT        0.0000000000         0.0000000000         0.0000000000 
SPDBVT        0.0000000000         0.0000000000         0.0000000000 
SPDBVV default;
SPDBVV      9.051851113635    1678.699418606842      20.000000000000
SPDBVV        1.0000000000         0.0000000000         0.0000000000 
SPDBVV        0.0000000000         1.0000000000         0.0000000000 
SPDBVV        0.0000000000         0.0000000000         1.0000000000 
SPDBVV        4.3429999352         0.2310000062        25.3560009003 
SPDBVV        0.0000000000         0.0000000000         0.0000000000 
SPDBVf  1  1  1  1  1  1  1  1  1  1  1  1  1  1  1  1  1  1  1  1
SPDBVf  1  1  1  1  1  1  1  1  1  1  1  1  1  1  1  1  1  1  1  1
SPDBVf  1  1  1  1  1  1  1  1  1  1  1  1  1  1  1  1  1  1  1  1
SPDBVf  1  1  1  1  1  1  1  1  1  1  1  1  1  1  1  1  1  1  1  1
SPDBVf  1  1  1  1  1  1  1  1  1  1  1  1  1  1  1  1  1  1  1  1
SPDBVf  1  1  1  1  1  1  1  1  1  1  1  1  1  1  1  1  1  1  1  1
SPDBVf  1  1  1  1  1  1  1  1  1  1  1  1  1  1  1  1  1  1  1  1
SPDBVf  1  1  1  1  1  1  1  1  1  1  1  1  1  1  1  1  1  1  1  1
SPDBVf  1  1  1  1  1  1  1  1  1  1  1  1  1  1  1  1  1  1  1  1
SPDBVf  1  1  1  1  1  1  1  1  1  1  1  1  1  1  1  1  1  1  1  1
SPDBVf  1  1  1  1  1  1  1  1  1  1  1  1  1  1  1  1  1  1  1  1
SPDBVf  1  1  1  1  1  1  1  1  1  1  1  1  1  1  1  1  1  1  1  1
SPDBVf  1  1  1  1  1  1  1  1  1  1  1  1  1
SPDBVa    79    80    81    82    83    84    85    86    87    88
SPDBVa    89    90    91    92    93    94    95    96    97    98
SPDBVa    99   100   101   102   103   104   105   106   107   108
SPDBVa   109   110   111   112   113   114   115   116   117   118
SPDBVa   119   120   121   122   123   124   125   126   145   146
SPDBVa   147   148   149   150   151   152   153   154   155   157
SPDBVa   158   159   160   161   162   163   164   165   166   167
SPDBVa   168   169   170   171   172   173   174   175   176   177
SPDBVa   178   179   180   181   182   183   184   185   186   187
SPDBVa   188   189   190   191   192   193   194   195   196   197
SPDBVa   198   199   200   201   202   203   204   205   206   207
SPDBVa   208   209   210   211   212   213   214   215   216   217
SPDBVa   218   219   220   221   222   223   224   225   226   227
SPDBVa   228   229   230   231   232   233   234   238   239   240
SPDBVa   241   242   243   244   245   246   247   248   249   250
SPDBVa   251   252   253   254   255   256   257   258   259   260
SPDBVa   261   262   263   264   265   266   267   268   269   270
SPDBVa   271   272   273   274   275   276   277   278   279   280
SPDBVa   284   285   286   287   288   289   290   291   292   293
SPDBVa   294   295   296   297   298   299   300   301   302   303
SPDBVa   304   305   306   307   308   309   310   311   312   313
SPDBVa   314   315   316   317   318   319   320   321   322   323
SPDBVa   325   326   327   328   329   330   331   332   333   334
SPDBVa   335   336   337   338   339   340   341   342   343   344
SPDBVa   345   346   347   348   349   350   351   352   353   354
SPDBVa   355   356   357   358     0
SPDBVn    1XQ6_2
END
